# Supplementary material for: Integrated omics approaches provide strategies for rapid erythromycin yield increase in Saccharopolyspora erythraea
Source: Microb Cell Fact. 2016 Jun 3;15:93. doi: 10.1186/s12934-016-0496-5 (PMC4891893; doi:10.1186/s12934-016-0496-5)
Supplement: Supplementary file 1 — 10.1186/s12934-016-0496-5 40 putative differences between the WT DNA sequence and published RNA-seq data [SRA Accession SRP014619] that were considered to be sequencing errors of the original genome sequence. [file 12934_2016_496_MOESM1_ESM.xlsx]

## Sheet: Errors_in_WT_seq
Supplemental Table 1. Errors in the reference genome detected by mapping RNAseq data from the same strain to the reference.
To identify the errors of the WT strain, we have mapped the recently published Illumina RNAseq reads of the WT strain (SRA Accession SRP014619) to the reference genome of the WT strain. Consistent variations between reference and mapped sequence reads (SNPs, short insertions and deletions) were regarded as putative errors in the reference genome for all our further comparative genomic analyses. V…
Reference chromosome	Variation position on reference	Variation type	Reference sequence allele	RNAseq-based allele	Amino acid change	Variation confirmed by Sanger-seq	Locus tag	Gene symbol	Variation position comment	Gene description
AM420293	785262	SNV	T	C	CAM00059.1:p.Thr64Ala	Yes	SACE_0718	eryCVI		TDP-desosamine-N-dimethyltransferase
AM420293	821212	SNV	C	T	CAM00066.1:p.Ala325Val	Yes	SACE_0725	eryCII		EryCII - TDP-4-keto-6-deoxy-glucose 3,4-isomerase
AM420293	1483969	SNV	T	G
AM420293	1805284	SNV	A	G	CAM00957.1:p.Val574Ala	Yes	SACE_1638	sucB		sucB - dihydrolipoamide succinyltransferase
AM420293	1943579	SNV	C	G
AM420293	2744316..2744317	Deletion	TC	-
AM420293	2867240	SNV	G	A	CAM01914.1:p.Ala3004Val		SACE_2630			modular polyketide synthase
AM420293	3346498	SNV	A	G			SACE_3037			putative ABC transporter transmembrane
AM420293	3458093..3458094	MNV	GT	TG
AM420293	3610765	SNV	A	G
AM420293	4330965^4330966	Insertion	-	G
AM420293	5684862	SNV	G	A
AM420293	6391748	SNV	A	T
AM420293	6391754	SNV	A	G
AM420293	6448540	SNV	A	C	CAM04924.1:p.Lys206Thr		SACE_5739			transcriptional regulator, XRE family
AM420293	7032377	Deletion	C	-
AM420293	7073731	SNV	C	A
AM420293	7282908	SNV	T	G	CAM05659.1:p.Ser37Arg		SACE_6490			sensor kinase, two-component system
AM420293	7571167	SNV	T	C	CAM05930.1:p.Thr47Ala		SACE_6764	alr		alr - alanine racemase
AM420293	7580505	SNV	G	C	CAM05938.1:p.Asp330Glu		SACE_6773			PE-PGRS family protein
AM420293	7682666	SNV	G	C
AM420293	830350	Replacement	C	AG			SACE_0732	eryBI	terminator	beta-D-glucosidase
AM420293	830352^830353	Insertion	-	GGGG
AM420293	3835821..3835822	MNV	GA	CG	CAM02752.1:p.Ile6Thr		SACE_3478			putative fatty-acid--CoA ligase
AM420293	3835825..3835828	MNV	GACT	AGGG	CAM02752.1:p.Lys4_Ser5delinsThrLeu		SACE_3478			putative fatty-acid--CoA ligase
AM420293	3835830..3835832	MNV	CCA	GGT	CAM02752.1:p.Trp3Thr		SACE_3478			putative fatty-acid--CoA ligase
AM420293	3835835	Deletion	A	-	CAM02752.1:p.Ser2fs		SACE_3478			putative fatty-acid--CoA ligase
AM420293	3835837	Deletion	A	-	CAM02752.1:p.Val1fs		SACE_3478			putative fatty-acid--CoA ligase
AM420293	3835840..3835841	Replacement	GA	T			SACE_3478		promoter	putative fatty-acid--CoA ligase
AM420293	696595	SNV	G	C		Yes	SACE_0633	citA		citA - citrate synthase
AM420293	754348	Deletion	C	-
AM420293	1245905^1245906	Insertion	-	A
AM420293	1600858^1600859	Insertion	-	T
AM420293	2015514	Deletion	G	-	CAM01146.1:p.Arg223fs		SACE_1833			two-component system response regulator
AM420293	3074727^3074728	Insertion	-	G
AM420293	3234218^3234219	Insertion	-	C	CAM02229.1:p.Thr157fs		SACE_2951	clpC		clpC - putative ATP-dependent Clp protease
AM420293	4846987	Deletion	G	-	CAM03594.1:p.Pro297fs		SACE_4325			radical SAM
AM420293	7099419	Deletion	G	-
AM420293	7572419	Deletion	G	-	CAM05931.1:p.Arg207fs		SACE_6765			hypothetical protein/pseudogene
AM420293	8007225^8007226	Insertion	-	G	CAM06360.1:p.Trp292fs		SACE_7202
