# Supplementary material for: Integrated omics approaches provide strategies for rapid erythromycin yield increase in Saccharopolyspora erythraea
Source: Microb Cell Fact. 2016 Jun 3;15:93. doi: 10.1186/s12934-016-0496-5 (PMC4891893; doi:10.1186/s12934-016-0496-5)
Supplement: Supplementary file 2 — 10.1186/s12934-016-0496-5 An integrated table of all obtained genomic, transcriptomic and proteomic data as well as data obtained and published in previous studies (Peano et al., 2012; Marcellin et al., 2013, Li et al., 2011). [file 12934_2016_496_MOESM2_ESM.xlsx]

## Sheet: HPvsWT_INTEGRATED_TABLE
Additional file 2: Integrated table of previous and our study data		Locus tag, gene symbol, gene description, KEGG pathways, and gene position and orientation were obtained from http://jblseqdat.bioc.cam.ac.uk/gnmweb/files.html and NCBI Gene database.					Variations were identified using CLC’s Probabilistic Variant Detection. Variation position in the genome, its type, and the amino acid change it causes are shown. Information on multiple variations within a single gene is separated by pipe (|). 'Position comment' entries denote mutations that are outside the gene but might be associated with it (promotor etc). Mutations that were validated by San…						Average normalized microarray expression, ratio of expression in HP vs WT in time points t1-t4 (log2FC) and coorresponding p-value as determined by microarrays and qPCR are shown. In columns W-Z, only values p<0.01 and |logFC|>1 are shown. Microarray raw and normalized data is deposited in GEO database (accession GSE65007).																	LLC MS spectral count for MS-MS analysis of individual samples, ratio of protein abundance in HP vs WT (log2FC) for t1 and t2. Log2FC was calculated only if at least 1 spectral count was higher than 10 and only |log2FC|>1.5 are reported. For 2D electrophoresis, changes in protein abundance of |log2FC|> 1.5 or changes in gel positions (PTM, post-translationsl modifications) are indicated. The same…									For results published by other groups, the published article supplementary files were used. For the Peano et al. (2012) dataset, where fold changes were not reported in supplementary files, only upregulation in either of the strains is denoted. Additionally, the genetic variations reported for the HP strain are shown. For Marcellin et al. (2013) dataset the normalized data (Table S6) was used to …
		ANNOTATION					HP vs WT GENOMIC VARIATION						TRANSCRIPTOMICS																	PROTEOMICS									LITERATURE/DATABASE DATA
													Microarrays (HPvsWT)													qPCR				LLC MS PROTEOMICS (HPvsWT)						2D PROTEOMICS (HPvsWT)			Peano et al., 2012; microarrays		Marcellin et al., 2013; RNAseq (time points vs. 23h)							Li et al., 2013: LogFC HPvs WT (microarrays) and genetic variations in HP vs WT
Locus tag	Gene symbol	Gene description	KEGG pathways	Gene start	Gene stop	strand	Variation position	Variation type	Amino acid change	Position comment	Validated	Unique to ABE1441	Average expression	t1 logFC	t2 logFC	t3 logFC	t4 logFC	t1 P.Value	t2 P.Value	t3 P.Value	t4 P.Value	t1 logFC	t2 logFC	t3 logFC	t4 logFC	t1 logFC	t2 logFC	t3 logFC	t4 logFC	WT t1	WT t2	HP t1	HP3 t2	t1 logFC	t2 logFC	t1	t2	PTM evidence	Upregulated in strain	Change due to variation in HP	23h logFC	41h logFC	48h logFC	51h logFC	57h logFC	72h logFC	93h logFC	10h logFC	16h logFC
SACE_0001	dnaA	chromosomal replication initiator protein DnaA	02020 Two-component system [PATH:sen02020]	1	1779								5.94805	0.403963	0.00333333	-0.5065	-0.222333	0.154061	0.990745	0.00793233	0.084017									13	13	14	8								0	0.235357	-0.558498	-0.302443	-0.440894	-0.653869	-0.294424
SACE_0003	dnaN	dnaN - DNA polymerase III beta subunit	00230 Purine metabolism [PATH:sen00230]|||00240 Pyrimidine metabolism [PATH:sen00240]|||03030 DNA replication [PATH:sen03030]|||03430 Mismatch repair [PATH:sen03430]|||03440 Homologous recombination [PATH:sen03440]	3031	4155								6.51877	0.111561	-0.0666667	0.331	-0.046	0.686042	0.777844	0.127852	0.809222									36	33	42	22						HP		0	1.06867	0.75934	0.171799	0.998317	1.30843	1.87012
SACE_0004	gnd2	gnd2 - phosphogluconate dehydrogenase decarboxylating	00030 Pentose phosphate pathway [PATH:sen00030]|||00480 Glutathione metabolism [PATH:sen00480]	4221	5102								7.74073	0.319472	-0.506	-0.114167	-0.276667	0.19065	0.0353415	0.558717	0.245925									103	83	24	66	-2.10154					BOTH		0	-0.186164	0.378845	-0.0132862	0.387662	-0.0214205	1.83717
SACE_0005	recF	recF - DNA replication and repair protein	03440 Homologous recombination [PATH:sen03440]	5261	6436								6.07732	0.371861	0.200333	-0.0876667	0.0733333	0.212065	0.576252	0.652918	0.661542									1	1	1	1								0	0.236988	0.271035	0.241034	0.179033	-0.340209	1.24268
SACE_0006		hypothetical protein		6543	7064								5.31123	-0.099484	-0.242333	-0.222	0.00966667	0.541933	0.191435	0.228516	0.946459									1	1	1	1								0	0.191934	-1.02505	-0.236656	-0.912359	-0.139911	-0.0171909
SACE_0008	gyrB	gyrB - DNA gyrase subunit B		8507	10399								9.76568	-0.11604	-0.529333	-0.648833	-0.786333	0.754884	0.147098	0.197944	0.0184258									60	63	63	79						BOTH		0	-0.0997414	-0.324058	-1.70263	0.442306	-0.367212	1.76882
SACE_0009	gyrA	gyrA - DNA gyrase subunit A		10554	13049								8.93768	-0.117964	-0.700667	-0.462167	-0.855	0.750755	0.123275	0.273327	0.00870439									129	108	130	120								0	0.19944	0.155081	-0.971297	0.545428	0.0213136	1.81608
SACE_0010		hypothetical protein Rv0007		13104	13919								9.20014	1.08426	0.144	0.117167	0.121333	0.0197936	0.659835	0.796956	0.595111									33	34	62	30						BOTH		0	-0.220031	0.183917	0.811832	-0.0672062	0.480226	1.25899
SACE_0011		hypothetical protein		14150	14266								9.08345	0.288229	0.341333	-0.109167	0.029	0.247292	0.305881	0.390532	0.861658									1	1	1	1								0	0.312797	-1.25878	0.772714	-2.0848	-1.19823	-0.40659
SACE_0012		TetR-family transcriptional regulator		14813	15502	complement							5.60127	0.316356	0.691333	0.105167	-0.0573333	0.403375	0.23404	0.427687	0.674303									1	1	1	1								0	1.42975	-0.260374	0.827445	0.172237	-0.286941	0.75312
SACE_0013		lignostilbene-alpha_beta-dioxygenase		15524	16966								4.96005	-0.0207474	0.035	-0.0906667	0.108	0.872067	0.805904	0.598976	0.459631									1	1	1	1								0	0.161677	-2.65047	-0.885565	-1.07621	-1.69938	-1.61705
SACE_0014	mmpL10	mmpL10 - conserved large membrane protein		17128	20220								5.0195	0.387248	0.159667	0.191	-0.145	0.0375533	0.36977	0.198843	0.396469									1	1	1	1								0	0.590032	-1.48037	-0.948372	-0.694098	-0.813276	-0.423268
SACE_0015		acyl-CoA dehydrogenase		20297	22072								6.40214	-0.517829	-0.0423333	-0.0941667	0.0166667	0.0126251	0.859105	0.442087	0.903237									1	1	1	1								0	-0.0714091	-2.34985	-0.716814	-1.27167	-1.83059	-1.29427
SACE_0016		transcriptional regulator, LuxR family		22287	25007								5.64355	0.309791	0.404667	0.873333	0.153333	0.441707	0.067467	0.148369	0.722164									1	1	1	1								0	0.544696	-2.20852	-0.434521	-0.315928	-0.0765336	-0.643417
SACE_0017		hypothetical protein		25251	26165	complement							5.64986	-0.501789	-0.62	-0.342333	-0.29	0.0188125	0.0137282	0.105137	0.210544									1	1	1	1								0	0.546071	-2.58009	-0.905467	-0.418306	-0.726969	-1.19557
SACE_0018		amine oxidase, flavin-containing		26416	27711								6.17068	0.289565	0.0236667	0.338667	-0.349667	0.274537	0.923562	0.2478	0.110141									1	1	1	1								0	0.492043	-2.31469	-0.430669	-0.805624	-1.27868	-2.14964
SACE_0019		AMP-dependent synthetase and ligase		27746	28033		28000..28001	MNV	CAL99372.1:p.Ala85_Gln86delinsAla*				4.92336	0.294152	-0.150667	0.121	-0.113333	0.052487	0.41589	0.301157	0.453407									1	1	1	1							Nonsense (Q86*)	0	1.04074	-3.13165	-0.396597	-0.845959	-1.94016	-3.18713
SACE_0020		hypothetical protein		28020	28928								5.20477	0.132049	0.147667	0.1945	-0.00433333	0.264198	0.35648	0.231657	0.96921									1	1	1	1								0	1.58158	-1.39247	0.312048	0.117826	0.539997	-0.427749
SACE_0021		putative multi-domain beta-ketoacyl synthase		28925	32869								5.03241	0.429127	-0.019	-0.104333	-0.046	0.00826167	0.913111	0.36317	0.725224									1	1	1	1								0	0.930708	-2.14077	-0.621777	-0.242204	0.0117342	-0.729843
SACE_0022		putative multi-domain beta-ketoacyl synthase		32878	35136								4.91318	0.24204	-0.087	0.0275	-0.09	0.055804	0.606901	0.820519	0.475186									1	1	1	1							Frameshift (+T 2003/2004)	0	0.222223	-2.86844	-1.46819	-0.913207	-0.435474	-1.076
SACE_0023		beta-ketoacyl synthase		35138	42106		39925|40256	SNV|SNV	|CAL99376.1:p.Asp1707Asn				5.07736	0.0925143	0.228667	-0.002	-0.0656667	0.598345	0.376556	0.986271	0.616745									1	1	1	1							Missense (A317T,D1707N)	0	0.655793	-2.15468	-0.739788	-0.646065	-0.395831	-0.915651
SACE_0024		2-nitropropane dioxygenase, NPD		42128	43708								5.08041	0.39882	-0.179667	0.1345	-0.101667	0.0144605	0.27964	0.366237	0.482182									1	1	1	1								0	0.907204	-1.84556	-1.35059	-0.618292	-0.167252	-1.01651
SACE_0025		acyl-CoA dehydrogenase domain protein		43705	45474								5.95059	0.318149	0.627333	0.537167	0.115667	0.209787	0.0398466	0.113309	0.476243									1	1	1	1								0	1.43095	-1.53221	-0.911656	-0.173848	0.67481	-0.356649
SACE_0026	accA	accA - acetyl carboxylase	00061 Fatty acid biosynthesis [PATH:sen00061]|||00253 Tetracycline biosynthesis [PATH:sen00253]|||00620 Pyruvate metabolism [PATH:sen00620]|||00640 Propanoate metabolism [PATH:sen00640]	45467	47173								5.98945	0.494162	0.0533333	-0.729333	-0.583667	0.0684768	0.8555	0.0109228	0.0378903									1	1	1	1								0	0.844216	-1.6763	-0.571779	-0.435315	-0.285222	-0.773271
SACE_0027		acetyl-CoA carboxylase, biotin carboxyl carrier protein	00061 Fatty acid biosynthesis [PATH:sen00061]|||00253 Tetracycline biosynthesis [PATH:sen00253]|||00620 Pyruvate metabolism [PATH:sen00620]|||00640 Propanoate metabolism [PATH:sen00640]	47170	47676								4.98109	0.1121	-0.004	-0.0473333	0.0413333	0.304856	0.978838	0.724742	0.716035									1	1	1	1								0	1.20503	-2.09626	0.630528	0.600784	1.26848	-0.00272804
SACE_0028		acetyl-CoA carboxylase	00061 Fatty acid biosynthesis [PATH:sen00061]|||00253 Tetracycline biosynthesis [PATH:sen00253]|||00620 Pyruvate metabolism [PATH:sen00620]|||00640 Propanoate metabolism [PATH:sen00640]	47679	49028								5.16509	0.265347	-0.0683333	0.0516667	-0.09	0.110571	0.751231	0.685324	0.450589									1	1	1	1								0	0.879296	-2.11513	0.000967482	-0.388888	0.14657	-0.925149
SACE_0029		RNA polymerase sigma factor		49183	49830								6.71891	0.596123	-0.0636667	-0.621167	-0.166667	0.0748231	0.772718	0.203156	0.542881									1	1	1	1								0	2.36473	0.712189	1.47167	1.64355	2.36133	0.187125
SACE_0030		probable ATP-dependent Clp protease ATP-binding subunit		49905	50441	complement							5.75841	0.114368	0.502667	0.552167	0.0313333	0.621967	0.0300257	0.0923854	0.796811									1	1	1	1								0	-0.115824	-0.509603	0.337289	-0.987986	1.13047	0.091076
SACE_0031		hypothetical protein		50444	50653	complement							6.24645	0.0170813	-0.624333	-0.719667	-0.17	0.959667	0.0715672	0.0589088	0.631476									1	1	1	1								0	8.9434	5.75345	7.73315	0	7.86272	7.13087
SACE_0032		hypothetical protein		50707	51207	complement							5.80068	-0.284989	-0.573333	-0.399167	-0.152667	0.246021	0.030723	0.0447956	0.554652									1	1	1	1								0	0.427912	0.443226	0.215	0.274133	0.960103	1.0462
SACE_0033		hypothetical protein		51388	51921	complement							9.73432	-0.516049	-3.53767	-2.24767	-1.89233	0.310886	0.000218018	0.00144706	0.00493872		-3.53767	-2.24767	-1.89233					21	35	2	20	-3.39232							0	-0.402605	0.463415	1.45618	-0.304956	1.21897	1.29143	-1.5384	-2.11707
SACE_0034		putative peptidyl-prolyl cis-trans isomerase		52106	52624								10.1235	0.4792	0.989667	1.01233	0.895667	0.294465	0.0392531	0.0352395	0.0678625									36	31	24	39						BOTH		0	0.602947	1.40483	1.3452	1.37107	1.07141	2.0751
SACE_0035		rhomboid-like protein		52773	53552								9.33209	1.43186	1.51133	0.767667	1.01567	0.0469521	0.073422	0.0313713	0.051099									1	1	1	1						HP		0	0.358017	1.04427	1.19278	0.830152	0.134329	1.42526
SACE_0036		hypothetical protein		53632	54045	complement							7.07995	0.201207	0.615667	0.2995	0.474333	0.528105	0.0185479	0.340398	0.228792									1	1	1	1								0	3.24871	3.29051	3.66931	3.12688	2.20043	2.95716
SACE_0037		hypothetical protein		54265	54531	complement							8.98805	0.503189	-0.0766667	0.0398333	0.510333	0.0815439	0.730509	0.886473	0.0813554									1	1	1	1								0	-1.16184	-0.177018	-0.863438	-0.495633	-0.361878	-0.371918
SACE_0038	srtB	srtB - putative sortase-like protein		54727	55548								6.25064	0.244101	-0.205	-0.863833	-0.643667	0.417867	0.48453	0.0038972	0.0160447									1	1	1	1								0	0.765009	-0.826787	-0.0950902	-0.295925	-0.0722244	-0.463219
SACE_0039		hypothetical protein		55548	55703								6.61214	0.305768	-0.146333	0.178333	0.0196667	0.132494	0.584072	0.383717	0.868849									1	1	1	1								0	9.60203	5.74363	7.88186	7.1489	0	0
SACE_0040	pabA	pabA - putative p-aminobenzoate synthase glutamine amidotransferase	00790 Folate biosynthesis [PATH:sen00790]	55773	56420								5.85336	-0.162165	-0.248333	-0.0075	-0.403333	0.633376	0.394945	0.956037	0.334164									3	1	1	1								0	0.0212459	1.22044	1.20801	0.237529	0.111111	0.14881
SACE_0041		transposase for IS3518		56488	57294	complement							5.81177	-0.0320366	-0.136	0.0565	-0.496333	0.911001	0.642071	0.859426	0.062203									1	1	1	1								0	-0.792942	0.167493	-1.10377	-0.682204	-1.93078	-1.04049
SACE_0042		transposase for IS3508i		57533	58912								5.54777	0.544623	-0.0283333	-0.0566667	-0.583	0.0452616	0.905134	0.671289	0.0701966									1	1	1	1								0	-0.800583	-2.22269	-0.916752	-1.54075	-2.85441	-1.8046
SACE_0043		hypothetical protein		58787	59143	complement							8.39464	0.579331	0.97	0.201833	-0.163333	0.152617	0.036048	0.641788	0.594545									1	1	1	1								0	0.264923	0.937902	0.760708	0.416912	-0.590131	0.951254
SACE_0044	pknB	pknB - serine_threonine protein kinase		59398	61359	complement							9.57368	-0.123698	0.380667	-0.283333	-0.13	0.828914	0.545924	0.603771	0.723249									16	12	49	20	1.61471					HP		0	0.129444	0.832577	0.228533	0.396103	-0.125464	0.912467
SACE_0045	pknA	pknA - putative serine_threonine protein kinase		61418	62728	complement							7.74823	-0.129989	-0.917	-0.875	-0.696667	0.759854	0.138166	0.00967912	0.00276529									1	1	1	1								0	0.83315	1.55572	1.1113	0.756943	0.664762	1.35322
SACE_0046		peptidoglycan glycosyltransferase	00550 Peptidoglycan biosynthesis [PATH:sen00550]	62732	64183	complement							12.1706	-0.462503	-0.988	-0.942333	-1.14133	0.549962	0.338683	0.117241	0.0160517									6	1	1	1								0	0.482954	1.17978	0.565411	0.695035	0.113206	0.991346
SACE_0047	ftsW2	ftsW2 - putative cell division protein		64180	65616	complement							8.25841	0.249696	-0.732667	-0.538833	-0.448	0.732175	0.43936	0.201192	0.196334									1	1	1	1								0	0.0869252	0.941554	-0.0194002	0.314044	-0.467633	0.64687
SACE_0048		protein serine_threonine phosphatases		65616	67034	complement							9.40805	0.269984	0.0223333	-0.294167	0.293667	0.469746	0.951764	0.296256	0.301801									26	23	22	28						HP		0	-0.225266	1.01635	0.17151	0.489824	0.113627	1.18276
SACE_0049		FHA domain containing protein		67031	67495	complement							10.9194	-0.760811	-0.567333	-0.324833	-0.028	0.146009	0.128767	0.403363	0.962946									10	13	4	6								0	1.38829	1.72014	0.584152	1.83428	2.14371	2.8821
SACE_0050		FHA domain containing protein		67549	68862	complement							13.6751	-0.00921923	-0.938	-0.0763333	0.16	0.983308	0.00547024	0.90354	0.703727									9	11	15	11								0	1.24563	1.80901	0.0572409	1.67161	1.89891	2.53576
SACE_0051		putative exported phosphatase		69439	70440	complement							5.41295	-0.102739	-0.0183333	0.152	-0.013	0.525859	0.917595	0.277448	0.939599									1	1	1	1								0	0.313124	-2.85025	-0.158706	-1.5168	-0.54973	-1.38631
SACE_0052	phoD	phoD - phosphodiesterase_alkaline phosphatase D	00627 Aminobenzoate degradation [PATH:sen00627]|||00790 Folate biosynthesis [PATH:sen00790]|||02020 Two-component system [PATH:sen02020]	70473	72014	complement							5.3695	-0.634485	0.198	0.5685	0.100667	0.00758883	0.47749	0.00470724	0.432642									1	1	1	1								0	0.540309	-2.24173	-0.801359	-0.529396	-0.512755	-1.06061
SACE_0053		beta-lactamase fold-like Zn-dependent hydrolase		72170	72970	complement							5.19955	-0.0824307	-0.269333	0.0221667	0.0923333	0.588842	0.158369	0.912152	0.496709									1	1	1	1								0	0.469021	-3.22261	-0.754924	-0.686182	-0.87455	-1.79647
SACE_0054		pyridoxal-dependent decarboxylase family protein, putative		73710	75083	complement							5.64241	-0.352771	-0.621333	-0.423	-0.838	0.296968	0.00903628	0.0498085	0.0911789									1	1	1	1								0	0.941557	-2.04651	-0.302705	-0.626912	-0.00470237	-0.452392
SACE_0055		hypothetical glycine-rich protein		75724	75891								6.62214	0.0927615	-0.494	-0.138333	-0.331333	0.891937	0.222332	0.841564	0.688276									1	1	1	1								0	0	0	7.5898	6.85848	0	9.27137
SACE_0056		putative ABC transporter ATP-binding protein		75994	77856								5.40655	-0.138339	0.171333	0.118	-0.0576667	0.45809	0.489429	0.445232	0.681302									1	1	1	1								0	0.550768	-2.14363	-0.0547284	-0.544159	-0.92833	-0.696076
SACE_0057		monooxygenase, FAD-binding		77915	79144	complement							5.84464	0.20845	-0.835333	-1.03417	-1.46933	0.44695	0.0161002	0.00514069	0.00161454			-1.03417	-1.46933					1	1	1	1								0	0.357078	-0.945761	-0.626659	-0.36336	-0.453231	-1.37732	-1.83865	-1.28478
SACE_0058		putative acetyltransferase		79288	80145	complement							5.38245	0.225008	-0.234667	0.192	0.452667	0.435631	0.292255	0.431194	0.198143									1	1	1	1								0	0.947331	-2.5533	0.120739	-0.576682	-0.215332	-0.797767
SACE_0059		transcriptional regulator, IclR family		80445	81233								5.67186	-0.00489127	0.254667	0.538	0.200667	0.96932	0.141903	0.00890675	0.168424									1	1	1	1								0	1.87191	0.491579	0.995623	1.31865	0.983261	0.938012
SACE_0060		hypothetical protein		81429	82067								7.537	-0.51691	-1.28733	-0.129	0.164667	0.199251	0.0214374	0.575418	0.616247									1	1	1	1								0	1.54807	2.50363	2.49316	1.6762	2.21681	1.54211
SACE_0061		NAD-dependent epimerase_dehydratase		82124	82780								6.99182	-0.0312012	0.343	0.445167	-0.618333	0.90503	0.245978	0.249418	0.00544997									17	7	1	8	-4.08746							0	0.0726947	-0.0453586	0.464821	-0.524075	0.327065	-0.425067
SACE_0062		hypothetical protein		83325	83432								6.33977	1.39211	-0.654667	-0.585333	-1.14767	0.0149946	0.171722	0.0117033	0.0294579									1	1	1	1							Insertion betweenSACE_ 2351 and SACE_2352	0	12.1891	0	10.2106	0	0	0
SACE_0063		FAD-linked oxidoreductase	00053 Ascorbate and aldarate metabolism [PATH:sen00053]	83918	85219	complement							5.60636	0.191701	-0.185333	-0.0251667	-0.650667	0.427635	0.341717	0.839773	0.0436188									1	1	1	1								0	0.537247	-2.27763	-0.369727	-0.170867	-0.122936	-1.03343
SACE_0064		amino acid aldolase or racemase-like		85308	86507								7.43927	-0.598486	-0.941	-0.182333	-0.258667	0.0182554	0.00139045	0.469037	0.319959									1	1	1	1								0	0.115152	-1.35735	-0.803537	-0.590141	-0.490272	-0.367509
SACE_0065		TetR-family transcriptional regulator		86477	87055	complement							11.6415	-1.62335	-2.54833	-1.877	-2.54467	0.0114552	0.00252618	0.0413667	0.000541401		-2.54833		-2.54467					10	8	1	1								0	0.505011	-0.238023	-0.530167	0.163162	0.105038	0.524816		-1.28493
SACE_0066		hypothetical protein		87704	91024								7.51195	0.400493	0.586667	0.384833	-0.05	0.146424	0.0567072	0.250192	0.817403									1	1	1	1								0	0.290632	-0.220084	0.0528649	-0.303215	-0.188962	0.00503249
SACE_0067		hypothetical protein		91437	91775	complement							11.8748	-0.00664274	-0.242667	-0.121333	1.64567	0.991673	0.691348	0.861856	0.00310545				1.64567					1	1	1	1								0	1.75332	2.31638	3.14862	1.84531	3.19087	2.84493
SACE_0068		hypothetical protein		91789	92040	complement							10.9058	-0.407749	-0.623333	0.110667	1.65833	0.574797	0.348175	0.890848	0.0155171									1	1	1	1								0	2.26706	2.33917	3.34866	2.0367	2.89893	2.55228		1.47509
SACE_0069		regulator		92323	93633								8.32232	-1.2051	-2.039	-1.22167	-0.783333	0.00167112	0.00344263	0.00125003	0.00128316	-1.2051	-2.039	-1.22167						49	48	16	16	-1.61471	-1.58496						0	1.1295	2.39123	1.57133	1.88576	2.13413	1.71454
SACE_0070		aminoglycoside phosphotransferase		93764	94654								8.78491	0.205299	-0.897333	-0.583167	-0.058	0.515942	0.0625783	0.0612282	0.715663									1	1	1	1								0	1.29937	1.54368	0.948062	1.32133	0.252549	0.843223
SACE_0071		hypothetical protein		94800	95108								6.07473	0.647914	0.765	0.614333	0.595667	0.0187181	0.0166167	0.0611801	0.00641238									1	1	1	1								0	-0.180157	0.349704	0.950775	-0.594486	-1.83342	-1.52793	1.98312	1.0279
SACE_0072	mphB	mphB - macrolide 2'-phosphotransferase		95113	96060	complement							7.48768	-0.215791	0.107	-0.09	-0.283667	0.509992	0.751383	0.642132	0.333869									1	1	1	1								0	1.9228	2.38249	2.45173	1.32094	1.03216	0.0498716
SACE_0073		probable copper resistance protein		96483	97013	complement							5.89909	0.80011	0.519	-0.0391667	0.335	0.106204	0.107614	0.925023	0.299248									8	6	2	1						BOTH		0	0.159575	-0.449219	0.0522062	-0.0373695	0.529799	3.99386
SACE_0074		hypothetical protein		97010	97768	complement							6.74027	0.628081	0.974667	0.413333	0.614667	0.27144	0.0485567	0.453977	0.0919312									14	8	32	15						BOTH		0	0.390386	-1.01152	-0.392936	-0.59763	0.0566983	3.75834
SACE_0075		hypothetical protein		97869	98423	complement							5.59691	-0.433477	-0.0673333	0.371333	0.0553333	0.0673836	0.692868	0.0624168	0.818707									1	1	1	1								0	0.0967503	-0.223875	0.289607	-0.771197	-1.60091	0.573938
SACE_0076		glycine betaine transporter, BCCT family		98700	100385								8.89009	0.651794	1.31367	1.216	0.707333	0.0586064	0.00148972	0.000879368	0.0447546		1.31367	1.216						1	1	2	1						WT		0	-0.914398	0.27237	-0.265785	-0.203056	-0.233495	0.570019
SACE_0077		ABC quaternary amine transporter, permease component	02010 ABC transporters [PATH:sen02010]	100390	101037								6.623	0.482386	1.145	0.0558333	-0.200333	0.240978	0.0695802	0.711181	0.370997									1	1	1	1								0	-0.411159	0.17751	-0.423584	0.0476591	-0.357303	-0.106462
SACE_0078		putative ABC transporter ATP-binding protein	02010 ABC transporters [PATH:sen02010]	101030	102205								8.38827	-0.277099	1.189	0.0221667	-0.358	0.515357	0.0691682	0.93918	0.130422									1	1	1	1								0	-0.196791	-0.155749	-0.55043	-0.353909	-1.17821	-0.662825
SACE_0079		probable ABC quaternary amine transporter, permease component	02010 ABC transporters [PATH:sen02010]	102202	102969								5.4905	0.330267	0.948	0.0306667	0.008	0.3278	0.0773902	0.85088	0.957941									1	1	1	1								0	0.154899	-0.0482795	0.154351	-0.0641389	-0.532623	-0.0659605
SACE_0080		possible glycine betaine_carnitine_choline binding protein precursor	02010 ABC transporters [PATH:sen02010]	102966	103961								5.98964	0.362987	0.649667	0.230333	-0.0133333	0.221238	0.136691	0.218874	0.939809									1	1	1	1						WT		0	0.174859	-0.232109	0.0243495	-0.446478	-0.846684	-0.440749
SACE_0081		hypothetical protein		104011	104319	complement							8.1705	-2.13145	-2.388	-1.977	0.360667	0.0045647	0.00322714	0.000108355	0.636965	-2.13145	-2.388	-1.977						1	1	1	1								0	1.78683	-0.778413	1.01699	0.4645	0.930699	-0.225468
SACE_0082		hypothetical protein		104560	105042	complement							6.73982	0.549636	0.02	0.256167	0.0283333	0.0325956	0.945134	0.148161	0.856879									1	1	1	1								0	2.8735	1.00419	2.45695	2.73448	0.72933	1.22566
SACE_0083		probable lipase	00561 Glycerolipid metabolism [PATH:sen00561]	105198	106013	complement							6.27155	-0.568729	-0.830333	-0.0415	-0.813333	0.113472	0.015827	0.927159	0.0125269									10	15	1	1	-3.32193	-3.90689						0	0.571418	-1.51657	-0.529024	-0.280517	-0.747159	-0.32574	-1.46353	-1.24127
SACE_0084		drug resistance transporter, EmrB_QacA family		106145	107527	complement							5.21391	0.150544	0.0286667	0.168167	0.0176667	0.173724	0.845215	0.197549	0.88411									1	1	1	1								0	1.88	-1.0005	-0.312325	0.765427	1.1621	0.336171
SACE_0085		transcriptional regulator, ArsR family		107633	108427	complement							7.34882	0.427522	0.254333	-0.0215	-0.113667	0.278411	0.564378	0.959777	0.556887									1	1	1	1								0	0.819305	-0.157893	-0.0929037	-0.454897	1.52546	-2.59978
SACE_0086		hypothetical protein		108471	109115	complement							5.83291	-0.263108	-1.11433	-0.7685	-1.52267	0.259254	0.00473641	0.0258584	3.75025e-05		-1.11433		-1.52267					1	1	1	1								0	0.16258	-0.274917	-0.173906	-0.80467	0.392899	-0.479956
SACE_0087		hypothetical protein		109281	110915								6.84591	0.38771	-0.189	-0.689333	-0.257333	0.182592	0.468336	0.0532244	0.251383									1	1	1	1								0	0.6615	0.64908	1.10008	-0.0935204	0.660351	2.21858
SACE_0088		hypothetical protein		110943	111611	complement							7.271	-0.1605	-0.528333	0.195167	0.418333	0.689406	0.319954	0.414789	0.106404									8	1	1	1								0	-0.899035	-0.684434	-1.35047	-0.501831	-1.314	-0.89208
SACE_0089		hypothetical protein		111623	111985	complement							12.5363	-0.706696	-0.707667	0.509167	0.513	0.152651	0.248456	0.121093	0.101603									1	1	1	1						WT		0	1.12524	0.771705	0.111101	1.03647	0.560989	0.839813		1.02266
SACE_0090		hypothetical protein		112001	112315	complement							7.97873	-0.62391	0.001	1.176	0.824	0.303594	0.998727	0.00989789	0.162658			1.176						1	1	1	1						WT		0	2.7784	0.894602	1.51429	1.15677	1.26324	0.916603
SACE_0091		hypothetical protein		112312	112632	complement							7.26618	-0.168477	0.462667	0.914167	0.636333	0.687597	0.343333	0.00393449	0.102706									1	1	1	1								0	1.4101	-0.473989	0.776205	0.479398	-0.350477	0.772981
SACE_0092		short-chain dehydrogenase_reductase SDR		112868	113626	complement							7.96177	-0.818001	0.912667	1.65683	1.083	0.15776	0.164595	0.00512802	0.00222555			1.65683	1.083					94	78	67	74								0	-0.386177	0.211779	0.325302	-0.0474021	0.766933	0.454608	1.20156	1.40325
SACE_0093		hypothetical protein		113835	113954	complement							6.67132	0.0456034	-0.700667	0.307	-0.258	0.89995	0.108874	0.421484	0.318282									1	1	1	1								0	11.6662	0	9.98305	0	0	0
SACE_0094		oxidoreductase, aldo_keto reductase family		114171	115133	complement							5.62832	-0.332015	-0.661	-0.775167	-0.464	0.0652071	0.00979539	0.00113935	0.0438884									1	1	1	1								0	0.868136	-0.482556	-0.231589	0.384482	0.0161631	-0.289647
SACE_0095	rkpK	rkpK - UDP-glucose 6-dehydrogenase protein	00040 Pentose and glucuronate interconversions [PATH:sen00040]|||00053 Ascorbate and aldarate metabolism [PATH:sen00053]|||00500 Starch and sucrose metabolism [PATH:sen00500]|||00520 Amino sugar and nucleotide sugar metabolism [PATH:sen00520]	115409	116599								7.50373	-1.02689	-0.457	-0.955667	0.498667	0.184098	0.575917	0.0272584	0.281774									1	1	1	1								0	-1.70645	-2.44764	-1.50213	-1.6303	-2.57706	-1.86253
SACE_0096	ggt1	ggt1 - putative gamma-glutamyl transferase	00430 Taurine and hypotaurine metabolism [PATH:sen00430]|||00460 Cyanoamino acid metabolism [PATH:sen00460]|||00480 Glutathione metabolism [PATH:sen00480]|||00590 Arachidonic acid metabolism	117071	118876								5.70527	0.521442	0.527	0.0205	-0.007	0.0445641	0.106287	0.922819	0.948753									1	1	1	2								0	1.06431	0.765481	0.84297	0.596573	1.49589	1.5542
SACE_0097		diguanylate cyclase_phosphodiesterase with PAS_PAC sensor_s		119077	121176								5.24659	-0.101377	0.066	0.212167	0.0113333	0.403668	0.672542	0.179473	0.92947									1	1	1	1								0	0.270417	-0.115468	0.117429	-0.294319	-0.0168728	0.285651
SACE_0098	glxK	glxK - glycerate kinase	00260 Glycine, serine and threonine metabolism [PATH:sen00260]|||00561 Glycerolipid metabolism [PATH:sen00561]|||00630 Glyoxylate and dicarboxylate metabolism [PATH:sen00630]	121204	122355	complement							5.8035	-0.0232716	0.363	0.265333	0.153333	0.928618	0.30987	0.106808	0.452518									1	1	1	1								0	0.484071	-1.25584	-0.649717	-0.879215	-0.891291	-0.500318
SACE_0099		integral membrane transporter		122370	123881	complement							6.90164	-0.43773	-0.941333	-0.666	-0.697	0.145848	0.0109267	0.0458851	0.0490524									1	1	1	1								0	0.468611	-2.47486	-1.65263	-1.23109	-0.281881	-2.75074
SACE_0100		permease of the drug_metabolite transporter DMT superfamily		124047	124961	complement							6.08627	0.685046	-0.145667	0.023	-0.0983333	0.0026239	0.550767	0.887093	0.444269									1	1	1	1								0	0.932796	-0.976432	-0.480711	-0.140436	-0.937602	0.137949
SACE_0101		two component system response regulator		125201	125863	complement							5.07655	0.167936	0.156	0.2575	0.284	0.330378	0.41177	0.0769163	0.0772946									1	1	6	1								0	2.36022	1.41285	0.792886	1.76437	1.30059	1.16988
SACE_0102		two component sensor kinase		125860	127314	complement							4.97386	0.0683204	0.183333	0.171833	0.007	0.72799	0.435056	0.210026	0.965292									1	1	1	1								0	0.0493988	-0.123742	0.0699284	-0.580381	-0.826617	-1.45341
SACE_0103		hypothetical protein		127304	127558	complement							5.71009	0.536758	-0.047	0.234167	0.138	0.0104597	0.806763	0.133579	0.534307									1	1	1	1								0	0.602508	1.59785	2.13846	1.07755	2.16257	0.302323
SACE_0104		glycosyl transferase		127730	130981								5.80227	0.119445	-0.205333	-0.00683333	0.0293333	0.469406	0.36403	0.956749	0.838233									8	2	9	7								0	0.717346	0.00823466	0.450928	0.211194	0.163016	0.467843
SACE_0105		hypothetical protein		131093	132340	complement							6.23659	-0.409104	0.262	-0.0553333	-0.0686667	0.0682114	0.201941	0.786461	0.662299									18	20	17	16								0	0.740195	1.31751	0.501373	0.597479	0.468576	0.958459
SACE_0106		hypothetical protein		132651	134600								6.32309	-0.127142	-0.146333	-0.461667	0.00933333	0.726105	0.569558	0.322006	0.978221									1	1	1	1								0	0.457146	-0.388211	-0.265324	-0.464472	-0.85066	-0.59713
SACE_0107	msrA	msrA - peptide methionine sulfoxide reductase		134622	135305								6.9165	0.0736659	-0.815333	-0.86	-0.558333	0.81384	0.0189499	0.00310078	0.127406									9	5	1	15	-3.16993	1.58496						0	0.542868	1.26462	1.22715	0.661374	1.00316	1.32789
SACE_0108		endo-1,4-beta-glucanase		135402	136646	complement							5.32545	0.413259	0.392667	-0.0656667	-0.539667	0.295728	0.467436	0.590461	0.0334929									1	1	1	1								0	0.147687	-2.41864	-1.05585	-0.566392	-1.23305	-0.98242
SACE_0109		hypothetical protein		136840	137538	complement							5.34227	0.0379036	-0.0966667	-0.254667	-0.795	0.886576	0.712799	0.068586	0.0378513									1	1	1	1								0	0.445339	-1.61101	0.105111	-0.939464	0.0250968	-1.17541
SACE_0110	chb	chb - secreted chitin binding protein		137744	138349	complement							5.714	0.249198	0.18	0.0823333	0.232333	0.114763	0.276853	0.63538	0.170139									1	1	1	1								0	0.933306	-0.0378696	-0.505038	0.657186	0.708825	-0.229629
SACE_0111		pyridoxamine 5'-phosphate oxidase-related, FMN-binding		139212	139622	complement							14.3291	-0.593205	-1.22333	-1.53683	-1.36033	0.164776	0.00924187	0.0290665	0.00482399		-1.22333		-1.36033					1	1	1	1								0	-0.238672	-0.549946	0.31498	-0.571348	0.287649	0.167372
SACE_0112		RNA polymerase, sigma-70 factor, ECF subfamily		139738	140445								5.33191	-0.379834	-0.311	-0.443333	-0.370333	0.176972	0.0752438	0.099259	0.309224									1	1	1	1								0	1.22744	-1.07647	0.486476	0.581937	0.78903	0.224017
SACE_0113		hypothetical protein		140721	141158								7.67318	-0.452249	-0.892667	-0.702833	-0.159667	0.0629273	0.00401578	0.038709	0.369471									1	1	1	1								0	-0.837892	-0.255582	0.606719	-0.596323	-0.300329	-0.157053
SACE_0114	mutM, fpg	mutM, fpg - formamidopyrimidine-DNA glycosylase	03410 Base excision repair [PATH:sen03410]	141262	142089								5.936	-0.209965	-0.182	-0.0641667	0.104	0.393201	0.454345	0.707884	0.671031									1	1	1	1								0	0.577254	0.039071	-0.0944934	0.14639	0.246745	0.186452
SACE_0115		sensor kinase, two-component system		142234	143502								8.03595	-1.35448	-1.79967	-1.224	-0.423333	0.0218842	0.00201308	0.0131417	0.525795		-1.79967							1	1	1	1								0	0.389039	0.918173	1.40948	0.483149	0.556675	0.700141
SACE_0116		possible signal peptide peptidase		143710	144606								7.35136	-0.73653	-0.720333	-0.300333	-0.278	0.0411055	0.0314395	0.22206	0.463319									29	18	23	16						HP		0	0.100785	0.999985	1.3987	0.597228	0.571543	0.68832
SACE_0117		response regulator, two-component system		144878	145720								10.933	0.220031	-0.693667	-0.472	-1.125	0.591826	0.202274	0.070825	0.00410593				-1.125					5	6	4	3								0	-0.209292	0.743158	0.822215	0.0696556	-0.811798	-0.164568
SACE_0118		hypothetical protein		145717	146127								7.30055	0.58199	0.366667	-0.47	-0.454667	0.0692121	0.343417	0.0624192	0.0657474									1	1	1	1								0	0.965476	1.22669	1.55542	0.541553	-1.79602	0.308736
SACE_0119		sodium:solute symporter, SSF		146206	147963								7.0505	0.137297	-1.51367	-0.403833	0.0473333	0.736658	0.0235832	0.0223566	0.859542									1	1	1	1								0	0.165556	-1.09834	-0.214502	-0.728832	-1.04746	-1.45757
SACE_0120	clfB	clfB - clumping factor B		148254	148925								7.9875	-0.910276	1.72167	1.56617	0.901333	0.288268	0.0600704	0.0391532	0.0546068									8	2	32	1	2							0	1.62679	2.23804	-0.673716	2.10153	0.79976	0.441219	1.22108
SACE_0121		SSS sodium solute transporter superfamily		148922	150562								5.94559	-0.579057	0.901333	-0.698833	-0.390667	0.202034	0.125925	0.0498291	0.0577753									1	1	2	1						WT		0	0.117689	0.896538	-0.467386	0.604379	-0.266508	-1.30841
SACE_0122		hypothetical protein		150622	150735	complement							9.8325	-3.41596	-2.83467	-3.5655	-0.992667	0.000398013	0.00833292	0.00229954	0.201569	-3.41596	-2.83467	-3.5655						1	1	1	1								0	11.6924	9.36695	9.38614	9.89856	0	0	-2.18034	-2.28367
SACE_0123		rhodanese-like		151069	151395								7.37627	0.370836	1.33	2.3325	2.70967	0.342773	0.000201705	0.00375189	0.000463915		1.33	2.3325	2.70967					1	1	1	1								0	0.738121	1.0453	1.93742	0.918523	1.85551	0.837797	1.31392	1.53415
SACE_0124		possible membrane protein		151425	152300								5.82327	0.42284	0.772333	1.0605	1.53933	0.225534	0.0318906	0.0374383	0.00150987				1.53933					1	1	1	1								0	0.994902	1.09359	1.5795	1.09205	1.26323	0.627935
SACE_0125	cyp20	cyp20 - putative cytochrome P450	00071 Fatty acid metabolism [PATH:sen00071]|||00380 Tryptophan metabolism [PATH:sen00380]|||00627 Aminobenzoate degradation [PATH:sen00627]	152305	153462	complement							5.75141	0.246347	0.252667	0.110667	-0.0806667	0.243032	0.338582	0.449155	0.535282									1	1	1	1								0	0.859623	1.11625	1.01739	0.582762	1.15763	-0.209165
SACE_0126	glpQ1	glpQ1 - glycerophosphoryl diester phosphodiesterase	00564 Glycerophospholipid metabolism [PATH:sen00564]	153522	154286								5.9115	0.19415	0.298	-0.533667	-0.104333	0.5031	0.45733	0.0359591	0.487837									1	1	1	1								0	0.326918	-1.34179	-0.468027	-0.521359	-0.564925	-0.363424
SACE_0127		hypothetical protein		154341	155288								6.54673	-0.607441	-0.285333	-0.441167	-0.126667	0.160173	0.556528	0.130076	0.628041									38	29	17	19								0	0.375811	0.265687	0.781718	0.125432	0.579399	0.346796
SACE_0128		RNA polymerase ECF sigma factor		155413	155994								7.97973	0.677793	0.515333	0.101	0.404667	0.0266747	0.0918492	0.785863	0.0887297									1	1	1	1								0	-0.261154	0.346835	0.737206	-0.597841	-0.418449	-0.404312
SACE_0129		hypothetical protein		155994	156491								7.25091	0.848099	0.487667	0.246667	0.0573333	0.00596769	0.159922	0.141904	0.74038									1	1	1	1								0	-0.0689151	0.812522	0.942995	-0.145004	0.6318	0.467916
SACE_0130		ferritin family protein		156543	157103	complement							7.65918	2.06627	-1.27133	0.343667	-0.417667	0.0534835	0.265186	0.252943	0.365064									19	39	12	82						WT		0	-3.42613	-4.54764	-5.25418	-3.81089	-5.31225	-1.87833		-2.41326
SACE_0131	arcA	arcA - arginine deiminase	00330 Arginine and proline metabolism [PATH:sen00330]	157427	158608	complement							5.94809	-1.04566	-0.340667	0.236667	0.655667	0.118883	0.297196	0.447304	0.45977									1	1	1	1								0	0.551694	-1.68028	-0.158285	-0.874823	-0.519902	-1.21391
SACE_0132		abortive infection protein		158740	159552	complement							5.61709	0.347533	0.0413333	0.0573333	0.0213333	0.0338851	0.810534	0.742108	0.89437									1	1	1	1								0	0.729133	0.473376	0.401542	0.131365	0.290221	0.662935
SACE_0133		hypothetical protein		159722	160063								5.81473	0.400843	-0.0463333	-0.288833	0.270333	0.116999	0.888935	0.0721883	0.16499									1	1	1	1								0	0.886275	0.874734	0.563103	0.563623	2.00226	2.12397
SACE_0134		hypothetical protein		160145	160924	complement							8.68895	0.011484	-0.327	-0.551167	-0.062	0.967684	0.0832648	0.132386	0.806426									1	1	1	1								0	1.17452	2.66353	2.70892	2.1365	5.01792	3.81292
SACE_0135		hypothetical protein		161587	162348								10.3964	-0.180684	0.550333	0.3365	0.497333	0.748991	0.32361	0.33824	0.368009									13	7	7	7								0	-0.163538	-0.235273	-0.147284	-0.156924	0.065845	-0.153775
SACE_0136	fahA	fahA - fumarylacetoacetase hydrolase	00350 Tyrosine metabolism [PATH:sen00350]|||00643 Styrene degradation [PATH:sen00643]	162345	163550								6.2265	0.22275	0.0623333	0.295333	0.352	0.419669	0.811606	0.206446	0.183963									1	5	5	5								0	-0.146514	-0.295271	0.087691	-0.654024	-0.0698777	-0.459924
SACE_0137	sdrB	sdrB - differentiation regulon IclR-family transcriptional regulator		163555	164241								6.0515	0.385699	0.222667	0.0928333	0.55	0.0857714	0.36591	0.523616	0.0308974									1	1	1	1								0	-1.52725	-0.14762	0.590496	-1.14072	1.01594	-0.463568
SACE_0138		hypothetical protein		164289	165488	complement							6.08609	-0.763174	-0.171667	-0.176833	0.991333	0.0469934	0.720916	0.352375	0.000449254									1	1	1	1								0	0.372748	-1.2014	-0.591954	-0.46251	-0.106186	-0.193514
SACE_0139	yfiL	yfiL - ABC transporter ATP-binding protein		165485	166210	complement							5.69186	-0.464958	-0.457333	-0.531333	0.859	0.129637	0.277187	0.051191	0.000470699									3	1	1	1								0	1.65475	-2.06575	-0.203663	0.9566	0.806825	0.781323
SACE_0140		integral membrane protein		166216	167022	complement							6.11523	-0.454128	-0.253	-0.231167	0.85	0.1191	0.495945	0.315331	0.000779415									1	1	1	1								0	1.20076	-0.934645	0.0233196	0.293401	0.436387	-1.53565
SACE_0141		ECF subfamily sigma factor		167019	167516	complement							5.47609	-0.67013	-0.796667	-0.5085	0.463	0.00650308	0.0283752	0.0380422	0.0125044									1	1	1	1								0	1.73695	-1.91063	0.105268	-0.220745	0.857145	-0.76681
SACE_0142		putative cytochrome ubiquinol oxidase subunit	00190 Oxidative phosphorylation [PATH:sen00190]|||02020 Two-component system [PATH:sen02020]	167948	169483								10.3154	3.18988	-4.20767	1.27767	-1.27	0.0812761	0.0272413	0.557827	0.00211957				-1.27					1	1	1	1								0	-0.821465	-0.382315	-0.259842	0.529439	0.835917	4.08234
SACE_0143	cydB	cydB - cytochrome d ubiquinol oxidase subunit II	00190 Oxidative phosphorylation [PATH:sen00190]|||02020 Two-component system [PATH:sen02020]	169496	170506								11.622	3.03229	-4.47967	1.69617	-1.415	0.128555	0.0301518	0.497189	0.0110192									1	1	1	1								0	-0.27183	-1.05038	-0.502339	0.116298	0.95802	3.93909
SACE_0144	cydCD	cydCD - putative ABC transporter ATP-binding protein	02010 ABC transporters [PATH:sen02010]	170503	173775								6.18032	2.03338	-1.96467	1.01467	-0.129667	0.0535033	0.0770024	0.396672	0.593194									1	1	1	3								0	-0.104854	-0.945006	-0.0456397	-0.100714	0.831744	3.26731
SACE_0145		two-component system sensor kinase		174238	175386								5.36573	0.244672	-0.619333	0.285	0.110667	0.351432	0.0435647	0.32012	0.505303									1	1	1	2								0	0.980135	1.00627	1.659	0.664203	0.410553	2.37654
SACE_0147		hypothetical protein		176618	176845								6.84777	-0.475293	-1.059	0.0218333	-0.686	0.437592	0.0417994	0.981397	0.0170444									1	1	1	1								0	0.396843	0.195486	0.264142	0.0635557	0.67959	2.70299
SACE_0148		two-component system response regulator		176842	177477	complement							9.38714	-0.463464	-1.46167	-1.1295	-1.289	0.198793	0.00125168	0.00440957	0.0135258		-1.46167	-1.1295						1	1	1	1								0	-0.195036	0.122304	0.490202	-0.249586	-0.53249	0.107214
SACE_0149		DoxX		177540	178079	complement							8.91386	-0.701448	-2.764	-1.72783	-1.90333	0.0364584	7.40947e-05	0.000573465	0.000588827		-2.764	-1.72783	-1.90333					10	14	1	9	-3.32193							0	0.2299	-0.185323	0.733334	0.359561	0.620381	0.125489	-1.67082	-1.91237
SACE_0150		heat shock protein HSP20		178272	178754								6.69677	0.682167	-1.23733	-0.309	-0.205667	0.270999	0.0215771	0.608124	0.748489									11	14	1	14	-3.45943			down		WT		0	-1.66806	-2.00509	-0.258647	-1.70139	-2.77665	0.112902
SACE_0151		phage tail assembly-like protein		178862	179467	complement							6.27168	0.129396	0.289	0.4115	0.507	0.365028	0.0846529	0.0437806	0.0145524									10	1	1	2								0	0.456069	1.30025	1.99662	0.787442	1.46999	1.68008
SACE_0152	pheA	pheA - prephenate dehydratase PDT	00400 Phenylalanine, tyrosine and tryptophan biosynthesis [PATH:sen00400]	179583	180506								5.69273	0.214084	0.546667	0.258167	0.401333	0.259244	0.0146004	0.226666	0.0421159									5	2	4	1								0	0.0230337	-0.000324769	0.224964	-0.483626	-0.494669	-0.0262162
SACE_0153	pgmB	pgmB - 2,3-PDG dependent phosphoglycerate mutase	00010 Glycolysis / Gluconeogenesis [PATH:sen00010]|||00260 Glycine, serine and threonine metabolism [PATH:sen00260]|||00680 Methane metabolism [PATH:sen00680]	180503	181144								6.36941	0.14698	0.341	0.476167	0.493	0.46217	0.128613	0.0631836	0.0230089									1	1	1	1								0	0.683985	1.01856	1.89952	1.12273	1.91855	0.192737
SACE_0154		hypothetical protein		181291	181641	complement							6.1465	-0.211534	0.423667	0.167333	0.289333	0.408785	0.0651276	0.318521	0.213908									1	1	1	1								0	0.618711	1.27115	1.93859	0.66484	0.657757	0.708184
SACE_0155		putative secreted protein		181682	182680	complement							6.06368	-0.0882671	-0.949	-1.4325	-1.44	0.758928	0.00547279	0.00103459	0.0050196			-1.4325	-1.44					1	1	1	1								0	0.814118	0.756332	0.384654	0.648576	-0.424247	0.67883
SACE_0156		hypothetical protein		182841	183488								7.94595	-0.252492	-0.513333	-0.0946667	0.198	0.295894	0.0284425	0.573227	0.525217									20	16	21	8								0	1.13594	1.81947	0.918219	1.69794	1.77685	2.10681
SACE_0157		hypothetical protein		183493	184662		184376	SNV	CAL99509.1:p.Pro295Leu				10.9844	-0.63471	-0.478	-0.0665	0.250333	0.0434283	0.0557924	0.844919	0.420649									1	4	1	1							Missense (P295L)	0	-0.0260089	0.549107	0.0440872	0.164832	-0.117861	0.419755
SACE_0158	serS	serS - seryl-tRNA synthetase	00970 Aminoacyl-tRNA biosynthesis [PATH:sen00970]	184811	185998								8.88886	-0.220574	-0.463667	-0.540333	-0.906667	0.663969	0.445505	0.199201	0.00231645									24	33	20	24								0	0.439242	0.454191	0.456781	0.285671	-0.436556	0.847208
SACE_0159		endonuclease III-like protein		185988	186617	complement							5.23368	0.0630223	0.337667	0.0121667	-0.00166667	0.767135	0.215188	0.935346	0.990803									1	1	1	1								0	1.32435	-1.02204	-0.360127	-0.37093	-0.447756	-0.29797
SACE_0160		transcriptional regulator, Cro_CI family		186701	187306																									1	1	1	1								0	1.44953	1.90344	2.05871	1.99111	2.54177	1.9498
SACE_0161		Cof protein		187313	188125	complement							5.40182	-0.0354205	-0.018	-0.0116667	-0.149333	0.906308	0.948418	0.94306	0.523906									1	1	1	1								0	0.108542	-0.799797	0.0734267	-0.828494	-0.736286	-0.0282332
SACE_0162		hypothetical protein		187923	189086								5.25818	0.480969	0.468	0.0215	-0.19	0.0423641	0.155955	0.84522	0.275809									1	4	4	2								0	0.0899974	-0.00533086	1.08522	-0.335062	0.463482	1.11217
SACE_0163		LGFP		189118	190218	complement							5.14364	-0.0294205	-0.0413333	-0.294333	-0.555667	0.855591	0.791927	0.0807812	0.020955									1	1	1	1								0	0.64132	-1.81594	-1.0127	-0.764318	-0.112365	-1.56334
SACE_0164		hypothetical protein		190310	191563	complement							7.69823	0.0441533	0.421667	0.0995	0.617333	0.935395	0.327518	0.730909	0.297236									1	1	1	1								0	0.188905	0.261666	0.0981961	-0.166337	-0.473612	-0.64374
SACE_0165	glf	glf - UDP-galactopyranose mutase		192028	193185								9.33441	-0.387498	0.374667	-0.577167	-0.415333	0.50517	0.516408	0.0825589	0.275692									60	56	61	54						HP		0	-1.30851	-0.0907059	-1.78316	-0.139857	-1.90111	-0.687464
SACE_0166		galactofuranosyl transferase		193189	195150								7.10877	-0.310543	0.168667	-0.453667	-0.238	0.539365	0.742701	0.166795	0.262295									70	42	121	49						HP		0	0.30351	0.487933	-0.233853	0.542048	-0.264666	0.579395
SACE_0167		membrane-associated phospholipid phosphatase		195295	195783								8.64982	0.332329	1.21133	0.212667	0.569667	0.623495	0.0846563	0.595063	0.130298									15	4	3	2	-2.32193					HP		0	-0.205799	0.576412	0.880526	0.118802	0.349475	0.253101
SACE_0168		possible 4-hydroxybenzoate polyprenyltransferase		195776	196900								11.0178	-0.0603837	1.00633	0.3605	0.57	0.936801	0.180654	0.40167	0.250254									4	1	2	1								0	-0.820873	0.192202	0.366028	-0.332728	-0.605373	0.112586
SACE_0169		hypothetical protein		196982	197176	complement							7.245	-0.641203	-0.701667	-0.339	0.248	0.0316776	0.0898982	0.0321178	0.183064									1	1	1	1								0	-0.787481	-1.06546	-0.032597	-0.926909	-0.592847	-1.81131	-2.44751	-1.53283
SACE_0170		transcriptional regulator, XRE family		197118	197879	complement							5.92373	-1.49404	-0.184333	-0.175667	0.124	0.000937165	0.687063	0.537951	0.447051	-1.49404								1	3	1	1								0	-0.211155	-1.50143	-1.67106	-1.09754	-2.5685	-1.85873	-3.27591	-2.00213
SACE_0171		hypothetical protein		198416	198577																									1	1	1	1								0	10.9709	5.7039	8.55456	8.12446	9.27905	0	-2.09916
SACE_0172		hypothetical protein		198779	199438	complement							6.33891	0.426046	0.314	1.0535	0.341333	0.161081	0.186002	0.0384717	0.200237									1	1	1	1								0	0.800887	-2.1757	-0.175018	-0.420223	-1.15598	-0.325299
SACE_0173		putative dioxygenase		199531	200940	complement							6.02014	0.342728	0.302667	1.01967	-0.0423333	0.0583728	0.149192	0.00307537	0.75644			1.01967						1	1	1	1								0	0.513063	-2.21212	-0.166024	-0.653747	-0.590949	-1.17457
SACE_0174		transcriptional regulator, PadR-like family		201074	201625								5.68441	0.475703	-0.404333	-0.249167	-0.100667	0.0133315	0.068862	0.25537	0.494089									1	1	1	1								0	0.959618	-0.607559	-0.271786	-0.17821	-0.792201	-0.0394562
SACE_0175	phoD	phoD - phosphodiesterase_alkaline phosphatase D	00627 Aminobenzoate degradation [PATH:sen00627]|||00790 Folate biosynthesis [PATH:sen00790]|||02020 Two-component system [PATH:sen02020]	201855	203429								7.74836	-2.8064	0.463333	1.01117	-0.0993333	0.0323485	0.686274	0.15478	0.695898									31	1	23	1								0	0.952359	-1.40737	-0.529467	0.0597674	-0.816393	-0.714452
SACE_0176		hypothetical protein		203508	204134	complement							7.41377	-0.538449	-0.584667	-0.913667	0.033	0.0938532	0.127435	0.00151819	0.901813									1	1	1	1								0	0.33946	-1.49985	-0.71908	-0.652721	-1.49341	-1.12267	-2.90499	-2.42663
SACE_0177		transcriptional regulator, XRE family		204570	205394								7.38341	-1.37914	-0.924	-0.1655	0.0726667	0.0364322	0.14015	0.457387	0.878437									21	18	2	1	-3.39232	-4.16993						0	0.351497	-0.801061	-0.787417	-0.358038	0.0448126	-0.169253	-2.81345	-2.6065
SACE_0178	embC	embC - probable arabinosyltransferase, membrane protein		205651	208779								5.46905	-0.0194527	-0.280667	-0.1655	0.0376667	0.885414	0.0882298	0.18392	0.812911									1	1	1	1								0	0.638857	-1.16904	-0.467274	-0.347634	-0.338822	-0.359385
SACE_0179	embC	embC - integral membrane indolylacetylinositol arabinosyltransferase EmbC arabinosylindolylacetylinositol synthase		209106	212237								5.24895	0.214527	-0.067	-0.777667	-1.00367	0.214295	0.69589	0.00123935	0.00266452				-1.00367					1	1	1	1								0	0.184198	-3.0248	-0.97565	-1.07858	-0.820961	-1.58822
SACE_0180		glycosyl transferase, group 2 family protein		212240	213247								5.83686	0.318961	0.887	0.373667	0.790333	0.199286	0.00573591	0.298698	0.00609075									1	1	1	1								0	-0.15016	-1.38519	-0.994585	-0.574543	-1.06255	-1.05827
SACE_0181		dolichyl-phosphate beta-D-mannosyltransferase		213234	213647								6.03268	0.459813	0.2	0.498167	0.662667	0.169652	0.464498	0.237582	0.0640567									1	1	1	1								0	-0.00573199	-0.901017	-1.25654	-0.80179	-2.01419	-1.1485
SACE_0182		protoporphyrinogen oxidase		213644	214915								6.39018	0.231265	0.095	0.310833	0.481333	0.391224	0.756375	0.12535	0.047882									1	1	1	1								0	0.927169	-1.13195	0.353279	-0.209558	0.322774	0.199678
SACE_0183		hypothetical protein		214925	215677	complement							5.01723	0.0612504	0.323667	0.402	0.294667	0.608357	0.0595729	0.0214061	0.0779901									1	1	1	1								0	0.898738	-1.55155	0.58632	-0.551128	-0.049602	-0.428441
SACE_0184		hypothetical protein		215822	217024								5.63509	0.659801	0.370667	0.2245	-0.026	0.0265341	0.267468	0.114059	0.920494									1	1	1	1								0	0.564902	-0.631961	-0.421847	-0.358634	-0.00472965	0.431941
SACE_0185		hypothetical protein		217005	217865	complement							6.46	1.48705	1.49733	2.29017	3.83033	0.0592967	0.00492571	0.0497503	0.00215111		1.49733		3.83033					1	1	1	1								0	0.703612	0.540296	0.211203	0.43636	1.35955	1.9301
SACE_0186	embB	embB - arabinosyl transferase		218187	221186	complement							5.40823	-0.544332	-0.101333	-0.716	-0.384333	0.0780348	0.738812	0.001424	0.248544									1	1	1	1								0	-0.301212	-0.659119	-0.906868	-1.08365	-1.05931	-1.60421
SACE_0187	ohrA	ohrA - organic hydroperoxide resistance protein		221317	221733	complement							8.43959	0.862704	-1.18367	-1.476	-1.94933	0.303735	0.213315	0.0470633	0.0109682									21	41	23	25						HP		0	1.32641	1.01102	1.85214	0.510281	1.33892	0.230296	1.05057
SACE_0188	ohrR	ohrR - transcriptional regulator, MarR-family		221935	222444								7.334	0.371573	-0.0986667	0.138167	0.233667	0.208042	0.72001	0.376476	0.431687									1	1	1	1								0	-0.0919507	-2.38285	-0.547454	-1.4314	-2.34855	-1.42472
SACE_0189		two-component system sensor kinase		222494	223693	complement							5.09882	0.43229	0.079	-0.0196667	-0.046	0.0128737	0.651732	0.86422	0.675681									1	1	1	1								0	1.72429	-0.438932	0.289416	0.860592	0.175081	0.395942
SACE_0190		two-component system response regulator		223695	224354	complement							7.65318	1.45898	0.800333	0.876667	2.177	0.00679257	0.101286	0.0956992	0.00135774	1.45898			2.177					1	1	1	1								0	0.475108	-1.54862	-0.423608	-0.697932	-0.838202	-0.704663
SACE_0191		hypothetical protein		224649	225080								5.0965	0.0947986	0.0973333	-0.0301667	-0.065	0.452828	0.540775	0.801653	0.642814									1	1	1	1								0	1.11222	-2.77655	0.107618	-0.360334	-0.727625	-0.768527
SACE_0192		hypothetical protein		225111	225641								5.67914	0.71431	0.285667	0.0606667	-0.0383333	0.0012515	0.195365	0.689455	0.850974									1	1	1	1								0	0.798093	-1.20862	-0.183572	-0.285862	-1.11879	-0.764218
SACE_0193		oxidoreductase, short-chain dehydrogenase_reductase family		225781	226542	complement							14.9579	-0.83281	-0.849	0.383167	-0.117333	0.204264	0.247372	0.587155	0.785488									82	57	50	53						HP		0	0.0685124	0.635283	0.867995	1.01873	0.735711	1.82616
SACE_0194		FAD linked oxidase-like protein		226539	227873	complement							12.5168	-0.249412	-0.0493333	1.467	0.633333	0.7561	0.956462	0.0575067	0.361978									67	13	30	19								0	-0.517029	0.214359	-0.423323	0.280718	-0.0100302	1.03282
SACE_0195		probable FAD linked oxidoreductase		227900	229264	complement							7.66832	-0.0778993	-0.397667	0.131167	0.0856667	0.72812	0.0958251	0.459234	0.721203									18	15	13	13								0	-0.324176	0.299449	-0.245926	0.345985	0.0179027	1.21802
SACE_0196		GtrA-like protein		229404	229853								7.85682	-1.00611	-0.955667	-0.3045	-0.505	0.0338137	0.0572305	0.251196	0.240289									5	1	5	1								0	-0.271077	0.0462184	-1.10215	-0.111998	-0.833569	0.0728038
SACE_0197		hypothetical protein		229908	230177	complement							6.22441	-2.5521	-2.021	-0.326833	-1.492	0.00460127	0.00738494	0.270211	0.154829	-2.5521	-2.021							4	1	1	1								0	0.480386	0.233293	1.4575	0.673143	1.59672	0.987591
SACE_0198	embC	embC - arabinosyl transferase		230408	233743	complement							5.10532	0.0661137	0.157333	-0.0775	0.0316667	0.765791	0.560126	0.618829	0.811092									1	1	10	1						HP		0	0.198466	0.499068	0.391792	0.125612	-0.224054	0.646848
SACE_0199		glycosyl transferase		233904	234851	complement							6.05868	-0.36088	0.292333	0.656	0.498333	0.417426	0.517074	0.0447921	0.0763046									25	5	13	15		1.58496				HP		0	-0.0342231	-0.117406	0.381383	-0.18974	-0.172587	0.659284
SACE_0200		putative ABC transport system, ATP-binding protein	02010 ABC transporters [PATH:sen02010]	234848	235666	complement							7.08764	0.299572	0.808667	0.5105	0.453333	0.56917	0.156289	0.105795	0.0961988									35	19	9	18	-1.95936					BOTH		0	-2.05978	-1.1383	-1.94292	-1.51565	-2.11705	-0.87306
SACE_0201		ABC-type transporter, permease component	02010 ABC transporters [PATH:sen02010]	235680	236384	complement							7.964	0.274906	1.00633	0.637167	0.591667	0.694837	0.161727	0.101097	0.0991732									2	1	3	2						HP		0	-1.89779	-0.906792	-2.49975	-1.38228	-3.24437	-0.945039
SACE_0202		probable cysteine desulfurase	00730 Thiamine metabolism [PATH:sen00730]|||04122 Sulfur relay system [PATH:sen04122]	236752	238575								5.85109	-0.43462	-0.0486667	-0.0821667	0.125	0.0697591	0.783259	0.633094	0.576927									1	1	1	1						WT		0	-0.247382	-0.18888	0.350735	-0.667983	-0.106142	-0.011479
SACE_0203		probable NADPH:quinone reductase		238814	239794	complement							8.01859	-0.0623243	-1.31233	-0.0723333	-0.785333	0.825126	0.00203566	0.71096	0.0129862		-1.31233							1	5	1	2								0	0.23826	0.0729089	0.39845	-0.0346884	0.400948	0.453083	-1.62794	-1.08356
SACE_0204		probable aminopeptidase		239932	241473								9.87868	1.02838	2.64733	2.29267	1.23667	0.0888713	0.00545374	0.000137297	0.00703542		2.64733	2.29267	1.23667					1	1	4	1								0	-0.181747	0.224223	-0.460164	-0.245069	0.671346	-0.999295	1.43427	1.09917
SACE_0205		phytase		241628	242827								8.24905	0.255776	-0.574333	-0.330333	-1.275	0.603783	0.245564	0.13817	0.0439744									1	1	1	1								0	0.262706	-0.465881	-0.598335	-0.330396	-0.0501055	-1.01787
SACE_0206		ABC-2 type transporter		242907	243677	complement							6.19332	0.065985	0.088	0.227167	0.286	0.828875	0.80302	0.213965	0.328222									1	1	1	1								0	-0.110474	-1.00813	-0.318205	-0.871072	-1.08361	-1.01297
SACE_0207		daunorubicin resistance ABC transporter ATPase subunit	02010 ABC transporters [PATH:sen02010]	243674	244657	complement							7.06695	0.0855694	0.845333	0.507833	0.481333	0.836401	0.0533514	0.0346143	0.318549									1	1	1	1								0	0.921638	-0.031164	0.437375	-0.242968	0.028745	0.105557
SACE_0208		hypothetical protein		244641	245099	complement							5.59464	0.423044	0.47	0.0896667	0.191333	0.101831	0.0576326	0.4465	0.518212									1	1	1	1								0	-0.267463	0.0505884	1.35275	0.793302	0.87154	0.479201
SACE_0209		transcriptional regulator, MarR family		245229	245708								5.40091	0.423194	0.35	0.397167	0.536667	0.010084	0.0778782	0.0429186	0.00666166									4	1	2	1								0	-0.745921	-0.203798	1.32756	-0.303656	-0.332476	-0.574044
SACE_0210		hypothetical protein		246108	246566	complement							5.13086	-0.104997	0.154333	0.175333	0.223333	0.386299	0.295199	0.295629	0.124363									1	1	1	1								0	-0.238439	-1.43316	-0.479731	-0.841125	-0.91207	-1.27644
SACE_0211		hypothetical protein		247054	247629								5.35218	-0.237575	0.238	0.0423333	-0.0383333	0.167027	0.234811	0.70096	0.785247									4	1	2	1								0	0.594763	-0.322464	0.0723989	-0.0206913	-0.910578	-0.708741
SACE_0212		hypothetical protein		248109	248873								11.3712	-2.90302	-3.149	-3.3495	-1.01833	0.0277587	0.0324923	0.000504231	0.0390435			-3.3495						30	36	1	2	-4.90689	-4.16993						0	0.0727486	-1.09327	-0.542953	-0.396009	-0.12699	-0.186454	-4.28616	-5.60077
SACE_0213		hypothetical protein		248919	249446								12.1999	-3.42844	-3.655	-2.71383	-1.10267	0.00185501	0.00773693	0.00320152	0.000131001	-3.42844	-3.655	-2.71383	-1.10267					1	1	1	1								0	0.361282	-0.23627	-0.571139	0.747063	0.946872	0.0796252	-2.00114	-1.76928
SACE_0214		cationic amino acid transport protein		249825	251354								6.13268	0.899126	0.112333	-1.273	-0.628667	0.00157352	0.643087	0.00138224	0.0297667			-1.273						1	1	1	1								0	-0.119058	-1.55169	-0.908563	-1.09181	-1.30208	-0.835495
SACE_0215		possible lipoprotein		251440	252348	complement							6.68982	-0.999391	-0.514333	-0.309333	-1.261	0.0294681	0.143656	0.324229	0.0268473									1	1	1	1								0	0.774125	-0.33677	-0.814436	0.306715	-0.195204	-0.441853
SACE_0216		putative conserved alanine rich lipoprotein LppW		252463	253173	complement							7.46523	-0.924745	-0.774	-0.6625	-1.45633	0.178893	0.154577	0.0742078	0.110923									1	1	1	1								0	1.02606	-0.259159	0.441298	0.0638977	0.950922	0.486407
SACE_0217	hisC2	hisC2 - putative histidinol-phosphate aminotransferase	00340 Histidine metabolism [PATH:sen00340]|||00350 Tyrosine metabolism [PATH:sen00350]|||00360 Phenylalanine metabolism [PATH:sen00360]|||00400 Phenylalanine, tyrosine and tryptophan biosynthesis [PATH:sen00400]|||00401 Novobiocin biosynthesis [PATH:sen00401]	253240	254292	complement							6.47409	0.0997084	0.304667	0.380333	-0.577667	0.792182	0.212371	0.0373044	0.276522									10	21	13	17						WT		0	0.776585	0.642918	0.0651535	0.558807	1.27229	0.344198
SACE_0218		carboxymethylenebutenolidase	00361 Chlorocyclohexane and chlorobenzene degradation [PATH:sen00361]|||00364 Fluorobenzoate degradation [PATH:sen00364]|||00623 Toluene degradation [PATH:sen00623]	254870	255574								8.52609	-1.18419	-0.589667	0.5185	0.901333	0.014558	0.13172	0.15775	0.0169202									26	22	30	20								0	0.584414	0.829838	1.30318	0.569205	1.09328	0.594443	1.53333
SACE_0219	acsA	acsA - acetoacetyl-CoA synthetase	00650 Butanoate metabolism [PATH:sen00650]	255648	257630								7.19064	-0.570737	-0.863667	-0.255333	-0.268	0.00784753	0.00257346	0.0808691	0.238008									16	2	5	2	-1.67807							0	0.41682	0.162574	0.527394	0.103597	0.380809	0.0827373
SACE_0220		hypothetical protein		258342	258455								5.61495	-0.479836	0.056	-0.634833	-0.458333	0.0794542	0.868765	0.00442412	0.0540816									1	1	1	1								0	-13.1506	-13.1506	-4.23015	-13.1506	-13.1506	-13.1506
SACE_0221		hypothetical protein		258851	259453								5.89977	-0.135054	-0.0786667	-0.934333	-0.860667	0.554286	0.673863	0.000783153	0.0194704									1	1	1	1								0	0.0719305	0.230846	0.0791421	0.110415	0.518383	-0.475758
SACE_0222		hypothetical protein		259450	260088								5.80914	-1.44186	-0.455333	-0.484333	-0.556667	2.13014e-05	0.0628616	0.0877514	0.0360108	-1.44186								1	1	1	1								0	-0.00155446	-0.107819	-0.523735	0.112306	-0.030205	-1.50352
SACE_0223		hypothetical protein		260088	260504								5.30532	-0.736837	-0.274333	-0.239167	-0.212333	0.000318858	0.128724	0.182963	0.124106									1	1	1	1								0	-0.316357	-0.924797	-0.420434	-0.900812	-1.15347	-1.92389
SACE_0224		hypothetical protein		260664	260906								5.22427	-0.0970277	0.289667	-0.337167	-0.346667	0.762839	0.522067	0.104757	0.0515617									1	1	1	1								0	2.39187	0.0442654	1.39112	1.56423	1.52524	-0.934831
SACE_0225		putative 3-oxoacyl-acyl carrier protein reductase		261040	261825								6.79323	0.231403	-0.172	0.5105	1.88933	0.53725	0.635952	0.323595	0.000119593				1.88933					5	11	6	32		1.54057						0	0.227605	1.08454	1.12175	0.608263	0.668067	-0.28318
SACE_0226		hypothetical protein		261885	262082	complement							8.70736	-1.53615	-4.85433	-4.91633	-4.02667	0.0230927	5.89006e-06	0.000355549	0.000975895		-4.85433	-4.91633	-4.02667					1	1	1	1								0	0.8683	0.617472	1.25035	0.80564	0.632377	-8.76769	-5.73791	-5.54921
SACE_0227		YbaK_prolyl-tRNA synthetase associated region		262460	262930	complement							6.12786	-0.834658	-0.233667	-0.0978333	-1.111	0.102244	0.387711	0.779828	0.0776294									1	1	1	1								0	-0.0542452	-1.2536	-0.40361	-0.775787	-0.185363	-3.33294
SACE_0228		chloramphenicol resistance protein		263328	264521								5.62564	0.331461	0.0423333	-0.0188333	0.012	0.12613	0.802874	0.921468	0.962976									1	1	1	1								0	0.146978	-1.84369	-0.947226	-0.845494	-0.521482	-0.428156
SACE_0229	cypA	cypA - cytochrome P450-like enzyme	00363 Bisphenol degradation [PATH:sen00363]|||00624 Polycyclic aromatic hydrocarbon degradation [PATH:sen00624]|||00627 Aminobenzoate degradation [PATH:sen00627]|||00903 Limonene and pinene degradation [PATH:sen00903]	264665	265870	complement							11.1023	0.884739	1.02933	0.647333	0.147333	0.0217214	0.0167718	0.0466913	0.549898									12	47	9	37								0	0.329668	-1.50353	-1.26184	-0.579136	-0.239187	2.00789
SACE_0230		putative HTH-type transcriptional regulator		265901	266599	complement							6.68932	-0.379987	-0.253	-0.249333	-0.837333	0.525116	0.642205	0.697809	0.0226002									4	17	8	14								0	1.04526	-0.943169	-0.846518	-0.184619	0.267082	4.19035
SACE_0231	tyrA	tyrA - prephenate dehydrogenase	00400 Phenylalanine, tyrosine and tryptophan biosynthesis [PATH:sen00400]|||00401 Novobiocin biosynthesis [PATH:sen00401]	267030	267992	complement							6.45118	0.675306	1.14633	0.3325	0.253333	0.0946257	0.0734956	0.0583887	0.11542									8	4	1	1								0	-0.209641	0.500595	1.7396	-0.25198	1.33249	0.279637
SACE_0232		hypothetical protein		267550	268608								7.15	-0.79211	-1.612	-1.91667	-1.74533	0.148766	0.0337318	0.00807642	0.00173703			-1.91667	-1.74533					1	1	1	1								0	-0.275012	-0.527863	-0.306779	-1.1179	-0.916967	-1.34709	-1.97133	-1.90388
SACE_0233		CMP_dCMP deaminase, zinc-binding		268605	269072								6.16014	0.0169562	-0.667667	-1.23583	-0.888333	0.953611	0.0742996	0.000972292	0.00751485			-1.23583						1	1	1	1								0	1.46003	-0.916313	-0.385262	-0.666674	-0.18109	-2.6617
SACE_0234		RNA polymerase sigma-70 factor, ECF family		269255	269797								5.14055	0.0200914	-0.307333	-0.3605	-0.0946667	0.872715	0.120247	0.0257685	0.427451									1	1	1	1								0	-0.0902845	-1.41347	-1.58234	-0.996001	-0.350958	-1.7769
SACE_0235		putative large secreted protein		270196	272004								6.04259	0.15566	0.838	1.0975	0.622667	0.816004	0.149673	0.0867336	0.00417152									1	1	1	1								0	0.501021	-1.57214	-0.968513	-0.291293	-0.711234	-1.50531	1.4673	1.1917
SACE_0236		hypothetical protein		272048	272542	complement							5.77973	-0.134581	0.396333	0.568	0.384667	0.715023	0.319046	0.148859	0.0444793									1	1	1	1								0	0.358043	-1.62598	-0.497906	-0.916622	0.348403	-1.18066
SACE_0237		glycerophosphoryl diester phosphodiesterase		272539	273294	complement							5.90677	0.0341914	-0.0456667	0.167667	-0.134	0.911967	0.856756	0.272919	0.718387									1	1	1	1								0	1.27801	-0.758568	1.16218	-0.170058	0.209726	-1.5301
SACE_0239	int	int - integrase recombinase		274405	275724	complement							5.67491	0.485141	0.282667	-0.467167	-0.334667	0.305337	0.628427	0.0111784	0.417908									1	1	1	1								0	0.446034	-1.57081	-0.607874	-0.279529	-1.7717	-0.834835
SACE_0240		hypothetical protein		276265	276591	complement							7.36432	1.11692	0.887333	0.972667	0.392333	0.00279233	0.00726665	0.112875	0.0620702	1.11692								1	1	1	1								0	0.453263	-4.17676	0.408573	-1.32071	-0.100169	-3.22589
SACE_0240a		Xis like protein		276588	277157	complement							7.20086	0.915882	1.837	0.457167	0.342333	0.19719	0.098844	0.256193	0.0948151									1	1	1	1								0	1.1057	-2.87985	0.466091	-0.252659	0.347336	-0.434491
SACE_0241		hypothetical protein		277154	277384	complement							5.69141	-0.0236456	-1.029	-1.285	-1.37667	0.950768	0.0222094	0.00028952	0.0180213			-1.285						1	1	1	1								0	8.28404	4.4721	8.02264	5.39583	7.49781	7.80983
SACE_0242		hypothetical protein		277667	279133	complement							5.30873	-0.0213697	-0.114667	-0.360333	-0.249333	0.909689	0.623959	0.0990075	0.154311									1	1	1	1								0	0.529557	-2.51455	0.60454	-0.893562	-0.429648	-1.59027
SACE_0244		hypothetical protein		280123	280464	complement							5.41286	-0.420349	-0.113667	-0.0751667	-0.378	0.0551255	0.479308	0.599577	0.191169									1	1	1	1								0	1.78711	-3.68275	0.805446	0.347363	-0.229332	0.314987
SACE_0245		hypothetical protein		280464	280841	complement							5.30868	-0.0586937	0.115333	-0.390667	-0.144	0.720289	0.562235	0.016571	0.388264									1	1	1	1								0	-0.155603	-2.08918	-0.0727805	-0.414528	-1.67988	-2.87909
SACE_0246		hypothetical protein		280845	281246	complement							5.29082	0.249976	0.125667	-0.322	-0.103	0.0696747	0.512839	0.0594891	0.369927									1	1	1	1								0	0.324253	-1.98098	-0.487135	-1.32918	-1.05042	-2.94043
SACE_0247		hypothetical protein		281249	281494	complement							5.16664	0.342189	-0.194333	-0.301	-0.0376667	0.0233787	0.229588	0.0625137	0.777703									1	1	1	1								0	-0.902998	-3.9389	-1.6412	-0.592901	-1.79311	-3.01964
SACE_0248		hypothetical protein		282076	282255	complement							6.02368	0.179624	0.31	-0.162	-0.177333	0.504496	0.298004	0.399248	0.462105									1	1	1	1								0	2.20968	-2.85375	0.350973	-1.53086	-7.72984	-0.203757
SACE_0250		aminoglycoside phosphotransferase		283817	284437	complement							5.60486	0.63935	0.195	0.3725	0.167	0.039383	0.49612	0.0996823	0.575724									1	1	1	1								0	-0.857528	-1.29784	-1.24453	-1.06709	-2.57112	-0.452902
SACE_0251		putative DNA polymerase III gamma subunit	00230 Purine metabolism [PATH:sen00230]|||00240 Pyrimidine metabolism [PATH:sen00240]|||03030 DNA replication [PATH:sen03030]|||03430 Mismatch repair [PATH:sen03430]|||03440 Homologous recombination [PATH:sen03440]	285672	288122								5.63336	-0.476125	-0.62	-0.81	-0.670333	0.0531722	0.0405769	0.0014797	0.00896773									15	16	17	6								0	0.144312	0.404374	0.726457	-0.302313	-0.446803	0.91387
SACE_0252		hypothetical protein		288163	288393								6.1245	-0.497261	-1.06833	-1.02767	-1.09367	0.10279	0.0163486	0.00361995	0.000174742			-1.02767	-1.09367					1	1	1	1								0	2.60676	0.250783	1.52326	1.75734	1.68494	-6.70589
SACE_0253		peptidase S9, prolyl oligopeptidase active site region		288411	290231	complement							6.50895	0.341761	-0.233667	-0.178833	-0.173333	0.0747367	0.300107	0.282514	0.182106									1	1	1	1								0	0.520338	-0.804027	-0.0951676	-0.606571	-0.295803	-0.425377
SACE_0254		hypothetical protein		290359	290709								6.61568	0.129774	-0.0266667	0.0456667	0.109	0.60632	0.922916	0.747335	0.64683									11	11	7	16								0	0.452266	0.531581	-0.0253485	0.638661	0.879298	1.49781
SACE_0255	recR	recR - putative recombination and repair protein	03440 Homologous recombination [PATH:sen03440]	290741	291313								8.38464	0.475191	0.893333	0.320167	0.205	0.319274	0.153918	0.129872	0.571614									8	5	2	6								0	0.924209	1.33202	0.875214	0.969434	1.00434	1.73398
SACE_0256		hypothetical protein		291661	292185								6.59445	-0.298558	0.326667	1.16233	-0.012	0.620098	0.112367	0.326951	0.918421									1	1	1	1								0	0.320101	-0.837703	-0.136982	0.431241	-0.3231	-1.71616
SACE_0257		dipeptide ABC transporter substrate-binding protein		292407	294023								7.58777	-1.55701	-1.83267	-2.168	-1.68367	0.212487	0.238631	0.142759	0.0152645									3	9	1	1								0	0.709026	0.0454687	-1.02026	-0.41616	-1.40636	-2.02556	-1.71878	-1.35801
SACE_0258		oligopeptide_dipeptide ABC transporter, permease protein		294180	295154								6.04236	-0.8757	-0.816667	-1.05767	-0.267	0.149741	0.249692	0.20418	0.180048									1	1	1	1								0	0.371578	-0.758338	-0.961748	-0.745633	-1.24616	-2.52138
SACE_0259	appCC	appCC - oligopeptide ABC transporter permease		295168	296094								8.16718	-1.93402	-1.343	-1.25117	-1.17467	0.0927032	0.311218	0.372014	0.00997409				-1.17467					1	1	1	1								0	0.796421	-0.249035	-0.117166	-0.0766974	-0.457092	-1.06872
SACE_0260		oligopeptide ABC transporter ATP-binding protein		296112	297104								5.91786	-0.684831	-0.784667	-0.852333	-0.475333	0.292006	0.320225	0.252576	0.160723									1	1	1	1								0	0.837675	-0.500455	-0.125073	-0.0723275	-0.796832	-1.43935
SACE_0261		oligopeptide ABC transporter ATP-binding protein		297225	298331								5.61045	-0.221518	-0.465667	-0.225	0.00366667	0.231874	0.0696109	0.336044	0.978006									1	1	1	1								0	0.688655	-0.230381	0.269095	-0.2262	-0.595813	-1.37192
SACE_0262		hypothetical protein		298358	298561								6.10073	-0.152656	-0.147667	-0.781167	-0.613667	0.747802	0.790078	0.222546	0.00311803									1	1	1	1								0	2.58505	1.6217	2.34496	1.87077	-0.570942	-0.69205
SACE_0263		probable amino acid metabolite transport protein		298598	299494	complement							5.69818	0.683683	0.143	0.0231667	-0.659667	0.0877399	0.59318	0.841528	0.143877									1	1	1	1								0	-0.014504	0.45441	0.801062	0.0696198	-0.61944	-0.595078
SACE_0264		probable transcriptional regulator, LysR family		299589	300485								5.03577	0.105535	-0.174	-0.0713333	-0.068	0.396131	0.322013	0.603141	0.562924									1	1	1	1								0	0.657553	-1.28348	-0.223009	-0.593215	-0.224374	-0.21463
SACE_0265		two component system histidine kinase	02020 Two-component system [PATH:sen02020]	300493	302007	complement							6.06286	-0.0596276	-0.214	-0.3845	-0.25	0.885148	0.695188	0.0642633	0.196798									1	1	1	1								0	0.542168	-1.12832	-0.255592	-0.485894	-1.00697	-1.01687
SACE_0266		two-component system response regulator		302031	302699	complement							5.68773	0.156529	0.052	-0.163833	-0.0426667	0.390199	0.807098	0.311481	0.798634									1	1	1	1								0	0.712726	-0.305637	0.715826	-0.0755979	0.606781	0.0154015
SACE_0267		hypothetical protein		302802	302996	complement							8.63818	-1.13209	-0.776	0.435333	0.221333	0.00381764	0.00196355	0.31531	0.570935	-1.13209								1	1	1	1								0	2.07561	-0.336641	3.2047	2.40713	3.70475	0.328991
SACE_0268		transcriptional regulator, XRE family		302993	303844	complement							5.51841	-0.333687	-0.201667	-0.358833	-0.404333	0.0841751	0.417067	0.0581506	0.0185349									1	1	1	1								0	0.364723	-1.34109	-0.910885	-0.246303	-1.86568	-1.23042
SACE_0269		hypothetical protein		303960	304256								5.46936	0.23241	0.144667	0.312833	0.727	0.265393	0.378881	0.147723	0.0292331									1	1	1	1								0	1.78491	-1.54142	-0.0652171	-0.511094	-0.942454	-2.35282
SACE_0270		hypothetical protein		304282	305922	complement							6.73895	0.818222	0.744	0.5195	1.24367	0.111837	0.0548602	0.473799	0.0090657				1.24367					1	1	18	9	4.16993	3.16993						0	0.671936	-0.0478651	0.310267	0.0917483	0.605776	0.963903
SACE_0271		hypothetical protein		305898	306059	complement							14.4675	-1.89307	-1.428	3.21583	-1.78633	0.211243	0.221212	0.16658	0.143908									1	1	1	1								0	9.40424	9.03162	9.31802	9.0923	11.6465	8.97328		1.35724
SACE_0273		integral membrane protein		306896	307582								6.17027	0.355816	0.0626667	-0.048	0.438667	0.104847	0.755578	0.807202	0.101181									1	1	1	1								0	0.106135	0.561899	0.389631	-0.0339338	-0.624146	-0.652957
SACE_0274	leuA	leuA - 2-isopropylmalate synthase	00290 Valine, leucine and isoleucine biosynthesis [PATH:sen00290]|||00620 Pyruvate metabolism [PATH:sen00620]	307788	309578	complement							13.315	-0.245906	0.284667	0.5565	-0.09	0.695265	0.647042	0.184798	0.843483									140	114	82	74								0	0.309609	0.548181	-0.285724	0.793072	0.61379	0.906954
SACE_0275		hypothetical protein		309847	310128								6.55023	-0.107331	-0.358	0.0175	0.069	0.630626	0.265564	0.900907	0.55383									1	1	1	1								0	-0.05608	-0.372548	0.930914	-0.212055	0.26236	0.193938
SACE_0276		hypothetical protein		310397	310771								6.93564	-0.199594	-0.441333	-0.2375	-0.102667	0.304858	0.079887	0.316425	0.488573									1	1	1	1								0	0.852818	-0.751097	0.254154	-1.0531	0.931808	-1.59259
SACE_0277		hypothetical protein		310696	311115	complement							5.27795	0.0621019	0.0976667	0.237333	0.368333	0.745277	0.544839	0.246931	0.138721									1	1	1	1								0	0.0537875	-0.717514	-0.451528	-0.759762	-1.78085	-2.59435
SACE_0278		hypothetical protein		311373	311585								7.39055	0.615583	0.553667	0.620333	0.679	0.00101274	0.0251502	0.0185285	0.00101374									1	1	1	1								0	0.256053	-2.73616	-1.05294	-1.11122	0.241379	-8.39755
SACE_0279		probable kynureninase kyurenine hydrolase	00380 Tryptophan metabolism [PATH:sen00380]	311600	312751	complement							6.01491	-0.201566	-0.036	0.282667	0.444	0.370498	0.908263	0.093979	0.00872239									1	1	1	1								0	1.2611	0.872215	1.08988	-0.0162927	0.132473	-0.239533
SACE_0280	tdsD	tdsD - nitroreductase family protein		312924	313580	complement							7.31282	0.209556	-0.576	0.128333	-0.042	0.372253	0.0152384	0.68123	0.85081									1	1	1	1								0	0.2339	-0.077523	0.165712	0.448249	0.78906	0.137226
SACE_0281		integral membrane protein		313597	314817	complement							5.50509	0.54426	0.201667	0.0243333	-0.111	0.00550624	0.282376	0.887356	0.538579									1	1	1	1								0	-0.272528	-0.517247	-0.0897613	-0.9482	-1.55759	-0.823386
SACE_0282	lysC, ask	lysC, ask - aspartate kinase	00260 Glycine, serine and threonine metabolism [PATH:sen00260]|||00270 Cysteine and methionine metabolism [PATH:sen00270]|||00300 Lysine biosynthesis [PATH:sen00300]	315127	316392								7.20427	1.32679	1.01367	1.04217	1.288	0.00153719	0.00866332	0.00527659	0.00922518	1.32679	1.01367	1.04217	1.288					82	88	117	114						HP		0	0.0828882	0.830723	0.593409	0.98061	1.03176	1.98102	1.09424
SACE_0283		aspartate-semialdehyde dehydrogenase, USG-1 related	00260 Glycine, serine and threonine metabolism [PATH:sen00260]|||00270 Cysteine and methionine metabolism [PATH:sen00270]|||00300 Lysine biosynthesis [PATH:sen00300]	316392	317468								7.69573	1.2003	0.964	1.14183	1.135	0.00452256	0.00942606	0.00433723	0.0202359	1.2003		1.14183						49	36	96	87						HP		0	-0.293665	0.308253	0.252015	0.494649	0.916792	1.59282
SACE_0284		probable thioredoxin-disulfide reductase	00240 Pyrimidine metabolism [PATH:sen00240]|||00450 Selenocompound metabolism [PATH:sen00450]	317602	318531	complement							5.85159	0.437863	0.189667	0.231667	0.232333	0.0337762	0.408461	0.343373	0.127113									1	1	1	1								0	0.0978453	-1.54916	-0.0967652	-0.603364	-0.127864	-1.28421
SACE_0285		MarR-family transcriptional regulator		318634	319125								5.43309	-0.242497	-0.635	-0.005	-0.0186667	0.134713	0.0130015	0.974724	0.889417									1	1	1	1								0	-0.0255953	-3.38972	-0.275491	-0.676403	-0.380077	-0.844165
SACE_0286		hypothetical protein		319260	319814								7.01509	0.154318	0.166	0.185667	0.786	0.593148	0.556249	0.290727	0.00542403									1	1	1	1								0	-0.436562	-0.177016	-0.570393	-0.662114	-1.0215	-0.319116
SACE_0287		starvation-response DNA binding protein		319930	320421	complement							6.98323	0.468996	-0.015	-0.139	0.129	0.170198	0.968086	0.723316	0.479564									1	1	1	1								0	0.870049	-0.040514	-0.749478	0.413733	-0.435986	0.427072
SACE_0288		NADPH-dependent FMN reductase family protein	00740 Riboflavin metabolism [PATH:sen00740]	320497	321054	complement							5.42095	0.159061	0.658667	0.0868333	0.0926667	0.492168	0.0581243	0.54297	0.524363									16	11	2	9	-3							0	2.1411	0.987547	1.67866	1.47589	1.45084	2.3272
SACE_0289		transposase, IS891_IS1136_IS1341		321213	322412								5.34614	0.0881628	0.172667	-0.0716667	0.106667	0.472363	0.263353	0.588709	0.433802									1	1	1	1								0	0.185653	-0.85769	-0.902033	-0.172233	-1.02302	-1.11335
SACE_0290		alpha_beta hydrolase fold-3		322562	323638								8.62068	-0.427784	-0.0513333	-0.156	0.842333	0.178562	0.873726	0.237655	0.0121247									12	13	1	1	-3.58496	-3.70044						0	0.054887	-1.57089	-1.19847	-0.929093	-1.11647	-1.27236
SACE_0291		cytidine_deoxycytidylate deaminase, zinc-binding region		323751	324230	complement							5.87941	-0.00486506	-0.198667	-0.190167	-0.313333	0.978703	0.348281	0.216618	0.142237									1	1	1	1								0	-0.0846877	-0.351249	-0.00926556	-0.570539	0.00137939	-0.64672
SACE_0292		transcriptional regulator, LuxR family		324327	326795	complement							5.21405	0.130156	0.316	0.0258333	0.078	0.508274	0.271056	0.819064	0.564245									1	1	1	1								0	0.644137	-0.697555	-0.397329	-0.456279	0.0963498	-0.823281
SACE_0293	dnaK	dnaK - chaperone protein HscC		326975	328237	complement							10.5976	-0.326269	-0.779333	-0.825333	-0.74	0.325687	0.00831973	0.0651662	0.0528689									1	1	1	1								0	0.34858	-0.269629	-0.234233	-0.250112	-0.188882	-0.565143
SACE_0294		PE-PGRS family protein		328646	330109								7.05982	1.33673	3.105	3.14483	1.87333	0.0452416	0.00266512	0.00183743	1.06422e-05		3.105	3.14483	1.87333					1	1	1	1						BOTH		0	0.671105	1.59947	-0.718496	1.42683	1.18118	1.32522	4.40093	5.46775
SACE_0295	iniA	iniA - isoniazid inductible gene protein IniA		330334	332145								6.04418	0.447109	1.527	0.631333	0.279667	0.394472	0.0737162	0.00246838	0.147964									1	1	1	1								0	0.462194	0.374451	-0.0286217	0.0182253	-0.642144	-0.561118
SACE_0296		isoniazid inductible gene protein IniC		332142	333608								6.10805	0.288986	0.217	0.0985	-0.094	0.116474	0.239397	0.413267	0.632191									1	1	1	1								0	1.08291	0.257327	0.720619	0.441567	-0.120595	-0.0856457
SACE_0297		monooxygenase, FAD-binding		333791	335005	complement							5.46695	0.130203	0.044	-0.0585	-0.548	0.544717	0.824609	0.658008	0.0690004									1	1	1	1						WT		0	0.707346	-0.783953	0.373375	-0.137904	-0.192566	0.0226219
SACE_0298		hypothetical protein		335026	335553	complement							7.224	0.986826	-0.283	-0.7145	-1.534	0.00632312	0.349494	0.0108605	0.00139949				-1.534					2	1	1	1						WT		0	0.312348	-0.478856	0.169106	-0.447058	0.208597	0.513957
SACE_0299		hypothetical protein		335945	336091	complement							5.77764	-0.246363	0.237333	0.093	-0.149	0.367835	0.40543	0.622418	0.475489									1	1	1	1								0	9.32378	0	6.92418	0	0	0
SACE_0300		transcriptional regulator, XRE family		336341	337198								13.878	-2.26764	-1.394	-1.10067	-0.705667	0.000518557	0.0130161	0.147681	0.0499842	-2.26764								15	9	1	1	-3.90689	-3.16993						0	0.0916546	-1.73458	-0.885031	-0.859035	-1.26657	-1.10597
SACE_0301		hypothetical protein		337188	337376								6.26277	-0.470381	-0.115333	-0.535167	-0.192667	0.106658	0.64944	0.017109	0.443852									1	1	1	1								0	9.664	8.53782	10.3005	8.52577	0	7.48355
SACE_0302	katA	katA - catalase	00380 Tryptophan metabolism [PATH:sen00380]|||00630 Glyoxylate and dicarboxylate metabolism [PATH:sen00630]|||00680 Methane metabolism [PATH:sen00680]	337478	338932	complement							9.84914	-1.24243	-2.30467	-1.455	-2.69133	0.0822469	0.000966276	0.00546403	0.0100612		-2.30467	-1.455		-0.0607593	-0.970904	-0.992631	-1.44062	33	34	23	20								0	0.726846	-1.22122	-0.779041	-0.337732	-0.670998	-0.650019
SACE_0303		transcriptional regulator, TetR family		339416	339979	complement							7.38945	0.660602	0.564667	0.617167	0.297	0.0374187	0.0359496	0.215471	0.158063									1	1	1	1								0	1.64133	-0.630769	1.9049	2.54111	2.51009	1.0346
SACE_0304		transcriptional regulator, MarR family with acetyltransferase activity		340018	340521																									1	1	1	1								0	1.7623	0.717203	1.37737	1.6976	2.68926	1.74156
SACE_0305		hypothetical protein		340543	340950	complement							5.26055	0.0697431	0.0953333	0.155167	-0.0383333	0.734225	0.682662	0.342745	0.823064									1	1	1	1								0	0.778972	-0.630043	-0.794799	-0.224808	-0.689738	-0.523603
SACE_0306	bga	bga - beta-galactosidase	00052 Galactose metabolism [PATH:sen00052]	341064	342848	complement							5.84905	-0.508077	0.556	0.439833	0.294667	0.226302	0.331355	0.0513109	0.220637									1	1	1	1								0	0.674042	-1.1678	-0.329584	-0.497506	-0.297668	-1.04067
SACE_0307		hypothetical protein		343192	343725								5.58727	0.564707	-0.04	-0.000166667	-0.224	0.0289835	0.850792	0.99917	0.320825									1	1	1	1								0	0.901761	-1.83105	0.0398296	0.073363	0.125678	-8.01959
SACE_0308		hypothetical protein		343728	344255								5.52459	0.176812	-0.504333	-0.139667	-0.352667	0.374321	0.0338711	0.379699	0.0582893									1	1	1	1								0	1.24982	-0.87524	0.0551152	0.109411	-1.00222	0.247659
SACE_0309		peptide hydrolase		344489	346318	complement							7.80468	-1.2965	-0.593	-0.356833	0.247667	0.000379175	0.0987201	0.202624	0.348239	-1.2965								36	27	9	15	-2							0	0.557425	-0.15672	0.355573	0.12573	0.313047	0.68061
SACE_0310		methyltransferase		346388	347203	complement							6.93941	-0.485645	-0.460333	-0.161333	-0.641667	0.112878	0.018019	0.374508	0.0918018									7	9	7	8								0	0.0981785	-0.687002	0.385436	-0.371887	0.473137	-0.556249
SACE_0311		metallophosphoesterase		347625	348587	complement							7.343	-0.0534011	-0.058	0.371	0.207	0.885745	0.891373	0.279327	0.350515									29	29	19	35						BOTH		0	1.02459	1.11145	1.53714	0.927454	1.33396	1.17019
SACE_0312		GatB_YqeY		348673	349143								7.33991	0.490718	0.420333	0.268	-0.373	0.330532	0.166983	0.321158	0.566761									18	22	6	10	-1.58496					WT		0	-0.454259	0.802687	0.956611	-0.0932693	0.652939	0.675088
SACE_0313		FAD-binding 9, siderophore-interacting domain protein		349209	349910	complement							7.80932	0.785855	0.559667	0.506333	0.253667	0.0248234	0.0470483	0.308287	0.329337									1	1	1	1								0	0.557529	0.220196	0.12333	-0.0962516	0.255595	0.380987
SACE_0314	pon1	pon1 - penicillin binding protein class A		350116	352626	complement							6.22382	-0.234935	-0.754	-2.36783	-1.958	0.45965	0.121369	2.52105e-05	2.24975e-05			-2.36783	-1.958					1	1	1	1								0	0.62814	-1.51511	-0.267205	-0.438459	-1.13382	-1.12854	-1.80092	-1.75511
SACE_0315	wblA	wblA - transcriptional regulator		352895	353134								6.7355	0.234117	0.109333	-0.3595	0.0746667	0.529591	0.82821	0.0965512	0.652829									1	1	1	1								0	-0.0966791	-1.80534	-0.831572	-3.78478	-2.0723	-1.74905
SACE_0316		putative anion-transporting ATPase		353252	354391	complement							6.04286	-0.453808	-0.391667	0.0128333	-0.304	0.0376535	0.0575251	0.956225	0.154767									1	1	1	1								0	0.747585	0.000125146	0.143176	0.105491	0.0226837	0.399877
SACE_0317		probable anion transporter ATPase		354388	355389	complement							5.99486	0.140583	-0.41	-0.2855	-0.282667	0.458345	0.135123	0.124336	0.0749344									1	1	1	1								0	0.557623	0.151855	0.0688936	-0.0717313	0.488817	0.5026
SACE_0318		hypothetical protein		355446	355697	complement							7.41386	0.385494	-0.347667	-0.639333	-0.509333	0.256049	0.417795	0.0423563	0.027072									1	1	1	1								0	7.34931	4.29293	5.46807	5.16664	0	0
SACE_0319		hypothetical protein		355821	355955								8.07209	-0.593718	-1.11433	-0.701333	-1.185	0.0550037	0.0126279	0.014872	0.00297535				-1.185					1	1	1	1								0	1.20016	1.56544	2.9159	1.18761	2.20205	-9.39882
SACE_0320		endoribonuclease L-PSP		355957	356415								8.17518	0.536287	0.280333	-0.1555	-0.308667	0.0879996	0.434582	0.562668	0.0512208									22	16	16	18								0	-0.130459	0.385208	0.809048	-0.0447396	0.667018	0.905844
SACE_0321		hypothetical protein		356787	357362								5.28745	0.261629	0.525333	0.59	0.189667	0.0978095	0.025473	0.00396947	0.221631									1	1	1	2								0	0.467151	-0.914292	-0.0533042	-0.418755	0.286032	0.654891
SACE_0322		hypothetical protein		357437	358621								5.88855	0.462995	0.671	0.991	0.670333	0.0153548	0.00485959	0.000966103	0.00937384									4	1	8	3								0	0.490253	0.375341	-0.0961804	0.199471	0.899147	0.655782
SACE_0323		hypothetical protein		358670	360172	complement							6.41723	-0.0878904	-0.0116667	0.2095	-0.230333	0.738232	0.961314	0.439774	0.397268									6	4	1	1								0	0.366221	-0.808646	-0.392423	-0.643372	0.2614	-0.534747
SACE_0324		NUDIX hydrolase		359892	360500								6.03182	-0.660728	-0.660333	-0.221167	-0.255	0.0173838	0.0324776	0.203079	0.388056									1	1	1	1								0	0.328572	-0.643556	0.520906	0.620333	1.03971	-0.618522
SACE_0325		metallo-beta-lactamase superfamily protein		360500	361327								6.5965	-0.622985	-0.688	0.605	0.350333	0.079702	0.0967616	0.0700714	0.16981									1	1	1	1								0	1.18846	0.804724	1.18716	0.58209	1.24262	0.955717
SACE_0326		hypothetical protein		361337	362158	complement							5.43673	-0.113557	-0.293	-0.223667	-0.409667	0.432029	0.172979	0.107641	0.0166108									1	1	1	1								0	1.19186	0.926782	1.30137	0.834118	1.13651	-0.225213
SACE_0327	dnaN	dnaN - DNA polymerase III beta subunit	00230 Purine metabolism [PATH:sen00230]|||00240 Pyrimidine metabolism [PATH:sen00240]|||03030 DNA replication [PATH:sen03030]|||03430 Mismatch repair [PATH:sen03430]|||03440 Homologous recombination [PATH:sen03440]	362216	363310	complement							7.98136	-1.29713	-2.11833	-2.264	-2.845	0.0128286	0.00608286	0.00565975	0.000135581		-2.11833	-2.264	-2.845					1	1	1	1								0	1.41968	0.727375	0.933119	0.500239	1.33086	2.31038
SACE_0328		ABC transporter integral membrane protein		363781	364962	complement							5.89223	0.381545	-0.841667	-0.1635	-0.652	0.42432	0.0190609	0.223237	0.333038									1	1	1	1								0	-0.255237	-2.35073	-0.956848	-1.49785	-0.893829	-1.19348
SACE_0329		transcriptional regulator, Crp_Fnr family		365903	366472	complement							13.3674	0.278821	0.156667	-0.0735	-0.483	0.293139	0.481132	0.801975	0.066592									52	63	57	61								0	-1.33392	-0.0134717	0.71761	-0.399231	-0.648477	-0.0061282
SACE_0330		hypothetical protein		366669	366884	complement							11.9799	-0.047085	-0.193	-0.611667	-0.791667	0.863032	0.402172	0.0555123	0.0308672									1	1	1	1								0	0.344362	0.218246	1.60955	-0.170257	-0.115541	-0.669256
SACE_0331	nth	nth - putative endonuclease III	03410 Base excision repair [PATH:sen03410]	367141	367878								6.33864	-0.0237024	-0.264333	0.107833	0.07	0.955785	0.585275	0.441232	0.852002									1	1	1	1								0	0.950812	0.911684	-0.0310455	0.641307	0.221612	1.28113
SACE_0332		redoxin		367875	368513								6.95727	0.258287	-0.0673333	-0.0913333	-0.712	0.584161	0.89908	0.751453	0.0444142									1	1	1	1								0	0.489615	0.300392	0.0974098	0.135636	-0.71704	-0.330699
SACE_0333		NUDIX hydrolase		368537	369226								8.46091	0.297117	-0.037	-0.490167	-0.289	0.436194	0.912957	0.224208	0.426097									1	1	1	1								0	1.09257	0.965713	1.69286	1.32229	0.544404	-0.068985
SACE_0334		putative membrane-associated serine protease		369326	370507								6.19818	-0.189376	-0.541667	-0.149833	-0.448667	0.526462	0.152184	0.569529	0.0418541									1	1	1	1								0	-0.13836	-0.280007	0.170664	-0.55918	-0.834665	-0.16926
SACE_0335		hypothetical protein		370545	371057	complement							11.0068	-0.538694	-0.610333	-0.451167	-0.684667	0.212517	0.0730556	0.49885	0.0121121									5	6	4	6						WT		0	-0.968347	-0.334528	0.41521	-0.66282	-0.454308	0.189758		-1.03059
SACE_0336		putative sodium_proton antiporter	00680 Methane metabolism [PATH:sen00680]	371135	372373	complement							6.91495	0.02151	-0.355667	-0.120833	-0.256	0.946122	0.306763	0.6591	0.212546									1	1	1	1								0	0.135809	0.200274	0.817869	0.0305356	0.116999	0.573712
SACE_0337	acsA	acsA - acetyl-coenzyme A synthetase	00010 Glycolysis / Gluconeogenesis [PATH:sen00010]|||00620 Pyruvate metabolism [PATH:sen00620]|||00640 Propanoate metabolism [PATH:sen00640]|||00680 Methane metabolism [PATH:sen00680]	372561	374543	complement							8.97441	-0.760825	-0.428	-0.0508333	-0.265667	0.0723305	0.308791	0.812267	0.506258									150	120	90	116								0	0.434618	-0.278433	-0.749675	0.375152	0.390223	0.623514
SACE_0338		hypothetical protein		374760	375518								8.14023	0.218593	0.306667	-0.0741667	-0.162333	0.470323	0.364617	0.743689	0.346983									8	5	4	1								0	-0.545717	0.109251	0.86446	0.192752	-0.198658	-0.381723
SACE_0339		inosine-uridine preferring nucleoside hydrolase	00230 Purine metabolism [PATH:sen00230]|||00760 Nicotinate and nicotinamide metabolism [PATH:sen00760]	375649	376584								5.5465	0.0537671	0.057	-0.264	-0.211	0.78035	0.765901	0.088037	0.13883									1	1	1	1								0	0.746931	0.626314	0.443567	0.240828	0.0890325	1.02635
SACE_0340		possible lyase		376592	377053	complement							5.79959	-0.0962201	-0.479	-0.432	-0.765333	0.494799	0.0286689	0.0434532	0.000949285									1	1	1	1								0	0.221738	-0.541074	-0.0830141	-0.1982	-0.371069	0.883187
SACE_0341	ptlR	ptlR - AraC-family transcriptional regulator		377090	377539	complement							6.03159	-0.0631055	-0.783333	-0.711167	-1.25167	0.791334	0.0111744	0.0178889	0.000720083				-1.25167					1	1	1	1								0	0.300907	-1.63428	-0.0954854	-0.0929888	-0.557399	0.492337
SACE_0342		mandelate racemase_muconate lactonizing enzyme	00053 Ascorbate and aldarate metabolism [PATH:sen00053]	377628	378974	complement							5.92682	-0.361732	-0.37	0.042	0.373333	0.100311	0.196943	0.760478	0.0726358									1	1	2	6								0	0.73218	-1.61368	-0.41997	-0.272179	-0.365632	-1.00423
SACE_0343		aldehyde dehydrogenase NAD+	00930 Caprolactam degradation [PATH:sen00930]	378997	380574	complement							5.72609	-0.0901077	0.0853333	0.344333	0.103333	0.713159	0.744494	0.173694	0.587996									1	1	1	5								0	0.2974	-2.17714	-1.52108	-0.64925	-0.353103	-0.923491
SACE_0344	dapA	dapA - 5-dehydro-4-deoxyglucarate dehydratase	00053 Ascorbate and aldarate metabolism [PATH:sen00053]	380576	381505	complement							8.47173	-0.70467	-0.329	0.283833	-0.07	0.140096	0.452837	0.300475	0.837794									14	16	6	26								0	1.15438	-1.74477	-0.754144	0.0167014	-0.753954	-0.345744
SACE_0345		anion_cation symporter, MFS superfamily		381505	382869	complement							5.07323	0.0464782	-0.105667	-0.203333	-0.148667	0.775641	0.597673	0.215694	0.310971									1	1	1	1								0	-0.299453	-2.97752	-1.21686	-1.16792	-1.8654	-2.11645
SACE_0346		probable transcriptional regulator, LysR family		383024	383899								5.22995	-0.527002	0.082	-0.0201667	-0.0146667	0.00156803	0.682958	0.877449	0.894527									1	1	1	1								0	1.42435	-0.446494	0.455778	0.410101	-0.0800618	-0.0499775
SACE_0347		acetyltransferase		383981	384466								5.29627	-0.0384091	-0.0283333	-0.188167	-0.0476667	0.766281	0.857273	0.157363	0.755101									1	1	1	1								0	0.886598	0.0244035	0.539299	0.496779	1.13068	0.250863
SACE_0348		probable transcriptional regulator, LysR family		384525	385433								5.27009	0.168774	-0.271667	-0.1205	-0.0866667	0.177942	0.147372	0.366672	0.495415									1	1	1	1								0	1.21686	-0.390763	0.361269	0.570926	0.837206	0.0848444
SACE_0349		cysteine dioxygenase type I		385521	386045								5.8145	0.30968	0.0883333	1.168	0.636667	0.203881	0.656946	0.00648533	0.0168362			1.168						1	1	1	1								0	0.937565	-1.59858	-0.672492	-0.222457	-0.314591	-0.667993
SACE_0350		hypothetical protein		386052	386840	complement							8.37859	0.699806	1.43633	0.8065	0.142	0.317508	0.0704622	0.375648	0.595132									1	1	1	1								0	1.68055	-0.82574	0.818545	0.428271	1.16558	0.112631
SACE_0351	estC	estC - esterase		387070	387915	complement	387285..387286	MNV	CAL99700.1:p.Gln210_Ala211delinsGlnThr				5.73482	0.0499545	0.0683333	-0.0281667	-0.201667	0.829451	0.806671	0.828421	0.376653									1	1	1	1							Missense (A211T)	0	0.829833	0.534867	0.823283	0.387326	0.797869	0.208003
SACE_0352		putative phophosugar-binding protein	00520 Amino sugar and nucleotide sugar metabolism [PATH:sen00520]	387958	388875	complement							6.72986	-0.262632	-0.248333	-0.536	0.457667	0.353522	0.466588	0.0426154	0.0570728									2	6	1	3								0	0.325665	-0.882615	-0.937685	-0.152003	0.185835	-0.371647
SACE_0353		RpiR-family transcriptional regulator		388872	389798	complement							9.43573	0.791534	0.695667	0.499	0.508667	0.0129922	0.0113234	0.324697	0.0141882									79	11	19	4	-2.05585							0	1.25541	-0.164634	-0.406583	0.798379	0.364033	0.742445
SACE_0354		hypothetical protein		389982	391610								5.3585	0.187697	-0.073	-0.0483333	0.121333	0.263032	0.728247	0.780937	0.435622									1	1	1	1								0	0.831638	0.154758	0.861886	0.0859218	-0.00393854	-0.564729
SACE_0355		hypothetical protein		391607	393388								7.58405	-0.204909	-0.58	-0.345167	-0.548667	0.475654	0.0169416	0.300116	0.0899874									1	1	1	1								0	0.285123	-1.79501	-1.08131	-1.12517	-0.616816	-2.20753
SACE_0356		putative hydrolase		393264	393836	complement							5.27932	-0.0829647	-0.275	-0.187167	0.197667	0.542059	0.147574	0.258887	0.188496									1	1	1	1								0	0.253128	-1.41881	-1.30871	-1.17617	-0.81123	-0.752292
SACE_0357		hypothetical protein		393881	394384	complement							5.06614	-0.00927149	-0.392	-0.337167	-0.229667	0.947345	0.0764839	0.0551475	0.0981687									1	1	1	1								0	0.252649	-2.7722	0.1138	-1.48002	-0.863511	-2.52429
SACE_0358		hypothetical protein		394422	394964								5.292	0.0707983	0.163333	-0.128167	-0.105667	0.758013	0.59409	0.494638	0.458989									1	1	1	1								0	0.658343	-1.91519	-0.551287	0.12663	-0.390889	-0.184996
SACE_0359		pyridoxamine 5'-phosphate oxidase-related, FMN-binding protein		395016	395408	complement							6.3205	-0.418713	-1.663	-1.843	-1.941	0.186137	0.00344391	8.93961e-05	0.000140047		-1.663	-1.843	-1.941					1	3	1	1								0	0.362722	-0.553343	-0.571711	-0.686358	-0.820059	0.299874	-2.20234	-2.06695
SACE_0360		hypothetical protein		395736	396272	complement							7.26005	-0.18718	-0.855333	-0.9325	-0.733667	0.593887	0.0370352	0.000567485	0.0802317									14	23	2	8	-2.80735	-1.52356						0	1.10466	0.509186	0.0755581	0.491254	0.894287	2.50763
SACE_0361	blaA1	blaA1 - beta-lactamase		396330	398039	complement							5.06718	-0.115895	0.00466667	0.0971667	0.213333	0.497755	0.977442	0.46495	0.300733									1	1	1	1								0	0.30865	-0.290931	0.160158	-0.381525	-0.230348	-0.702315
SACE_0362	ybbC, yzbB	ybbC, yzbB - unknown		398078	399316	complement							6.15773	-0.12337	-0.203	0.4015	0.0266667	0.69313	0.538782	0.184756	0.911006									1	1	1	1								0	0.0843202	-0.237807	-0.471109	0.131065	-0.411552	-0.516655
SACE_0363	nagA	nagA - beta-N-acetylglucosaminidase putative secreted protein	00520 Amino sugar and nucleotide sugar metabolism [PATH:sen00520]	399346	401079	complement							7.34877	-0.00515703	0.240333	-0.0255	0.0806667	0.986634	0.484489	0.910481	0.644199									1	1	1	1								0	0.767655	0.814165	-0.259766	0.453357	0.856234	-0.00599261
SACE_0365		HAD-superfamily subfamily IB, PSPase-like protein		402437	403276	complement							6.19441	-0.204619	-0.602333	0.166333	-0.117333	0.404011	0.0449973	0.569225	0.478124									7	4	1	7								0	0.0857602	1.09679	1.05725	0.602198	0.38497	0.571511
SACE_0366	minD2	minD2 - septum site determining protein		403784	404944								4.82691	0.0814067	0.115667	-0.107667	-0.0103333	0.589524	0.463318	0.463318	0.944263									1	1	1	1								0	0.782385	-2.26763	-1.02786	-0.613595	-0.216631	-1.86483
SACE_0367		type II secretion system protein E		404965	406098								5.889	-0.227077	0.249	0.645833	0.592333	0.470365	0.556329	0.00731396	0.00270388									1	1	1	1								0	1.42568	-1.2905	0.0133342	0.618555	0.9833	0.0383179
SACE_0368		type II secretion system protein		406092	406895								5.6785	-0.582084	-0.438	-0.2755	0.126667	0.0414158	0.187831	0.117601	0.575525									1	1	1	1								0	-0.0441829	-2.15699	-1.38153	-0.784821	-0.748326	-1.41063
SACE_0369		type II secretion system protein		407768	408199								7.36577	-0.788454	-0.907333	-0.797833	-0.223	0.00261044	0.00902417	0.0101624	0.358615									1	1	1	1								0	7.63693	4.56906	6.6984	6.90185	7.55234	0
SACE_0370		hypothetical protein		408255	408491								5.00077	0.014908	-0.104333	-0.094	0.00833333	0.902681	0.539941	0.554747	0.940313									1	1	1	1								0	-1.22511	-3.64737	-0.701647	-0.237329	-8.0799	-8.0799
SACE_0371		membrane spanning protein		409366	409728								6.30573	-0.386702	-0.403	-0.129	0.416667	0.0500637	0.131152	0.492413	0.0193261									1	1	1	1								0	0.159184	-2.40922	0.0613205	-0.593806	-0.0451849	0.0252732
SACE_0372		hypothetical protein		410726	411382								8.81423	-0.937648	-0.900333	-0.371167	1.244	0.148886	0.0742352	0.598599	0.0757896									6	1	3	1								0	1.27328	1.9304	2.47428	1.18573	2.3724	1.76979
SACE_0373		DEAD_DEAH box helicase-like		411499	413871	complement							5.50914	0.24581	-0.100667	-0.19	-0.0923333	0.320016	0.611183	0.185127	0.767869									1	1	1	1								0	2.93767	3.965	3.2451	3.68338	4.58435	3.44498
SACE_0374		hypothetical protein		414082	414582								5.22132	0.00633104	0.152	0.409833	-0.059	0.968587	0.32809	0.0304761	0.767408									1	1	1	1								0	2.38913	-0.58573	1.10053	0.751148	1.6953	1.35968
SACE_0375		putative inorganic proton pyrophosphatase	00190 Oxidative phosphorylation [PATH:sen00190]	414999	417374								6.88486	0.547058	0.507667	0.100833	-0.128333	0.243353	0.084119	0.875794	0.708589									1	1	6	1								0	0.687804	0.288718	-0.136578	-0.12337	0.7581	-0.0862955
SACE_0376		hypothetical protein		417544	418128								6.27618	0.0879509	0.103667	-0.372167	-0.298333	0.65509	0.61871	0.101234	0.150265									1	1	1	1								0	1.841	3.35479	2.83513	1.06299	1.84452	2.21284
SACE_0377	topA	topA - DNA topoisomerase I		418496	421264								7.81895	0.425523	-0.628	-0.111	-0.615333	0.124293	0.0391412	0.561303	0.0553403									48	46	41	48						WT		0	-0.14165	0.524348	-0.174283	0.0968727	-0.0224613	1.04238
SACE_0378		hypothetical protein		421334	421684								10.3375	0.653434	0.410667	0.343667	0.0933333	0.0451738	0.118874	0.368491	0.73359									1	1	1	1								0	1.5652	1.9492	2.13606	2.1826	2.02884	-0.743475
SACE_0379	holB	holB - DNA polymerase III, delta' subunit	00230 Purine metabolism [PATH:sen00230]|||00240 Pyrimidine metabolism [PATH:sen00240]|||03030 DNA replication [PATH:sen03030]|||03430 Mismatch repair [PATH:sen03430]|||03440 Homologous recombination [PATH:sen03440]	421727	422938								5.39255	-0.0396957	-0.173667	-0.3945	-0.392	0.741857	0.296595	0.0356923	0.0167951									1	1	1	1								0	-0.0740323	-0.298743	0.280224	-0.897585	-0.964407	0.0817738
SACE_0380	kduD	kduD - 2-deoxy-D-gluconate 3-dehydrogenase	00040 Pentose and glucuronate interconversions [PATH:sen00040]	423057	423815	complement							6.25582	0.146052	0.354667	0.428167	-0.289667	0.623126	0.199863	0.0716392	0.141349									1	1	1	1								0	1.05065	-1.02832	-0.0757712	0.304505	0.782577	0.368735
SACE_0381		hypothetical protein		423996	425381	complement							5.16809	0.355915	0.016	-0.188833	-0.043	0.0609501	0.917338	0.416279	0.798681									1	1	1	1								0	0.83105	-2.13885	-0.408033	-0.289517	0.268456	-0.626432
SACE_0382	cpdA	cpdA - cyclic nucleotide phosphodiesterase		425817	426584								6.05664	-0.288604	0.103667	0.181167	-0.062	0.179795	0.700553	0.222275	0.631937									1	1	1	1								0	0.168807	-1.2496	-0.112081	-0.368448	-0.775578	-0.88396
SACE_0383		hypothetical protein		426590	427030	complement							5.74673	0.336217	0.387667	1.3625	0.141667	0.437241	0.0385911	0.125623	0.454366									1	1	1	1								0	0.403767	-0.713042	0.458311	0.179281	-0.0152482	0.0346229
SACE_0384		transcriptional regulator, TetR family		427102	427713								6.29645	0.322313	0.0606667	0.485667	-0.220333	0.074828	0.694383	0.0889889	0.187083									1	1	1	1								0	0.917453	-1.75331	-0.203277	-0.131719	-0.312151	-1.21487
SACE_0385	mrcB	mrcB - membrane carboxypeptidase, penicillin-binding protein		427778	429781	complement							5.64845	0.510308	0.615	0.324333	0.071	0.081715	0.0639697	0.117075	0.61013									1	1	1	1								0	0.555571	-2.06305	-0.259465	-0.433237	-0.627127	-1.0981
SACE_0386		hypothetical protein		430020	430838								7.38359	-0.376625	-0.233333	-0.588167	-0.179667	0.130099	0.32146	0.144578	0.263445									1	1	1	1								0	0.738874	-1.83327	0.0886075	-0.243692	-0.442386	-1.32757	-2.38389	-1.24938
SACE_0387		hypothetical protein		431003	431719								6.60014	-1.05349	-0.621667	-0.696167	0.301	0.151185	0.418861	0.277544	0.172637									1	1	1	1								0	1.00817	-1.84164	-0.41082	-0.468635	0.682368	0.755855	-2.04456	-2.11516
SACE_0388		pyruvate, water dikinase	00620 Pyruvate metabolism [PATH:sen00620]|||00680 Methane metabolism [PATH:sen00680]	431903	434569	complement							4.97405	0.00686438	-0.0116667	-0.3065	0.0976667	0.979639	0.950899	0.167212	0.784369									1	1	1	1								0	0.655104	-1.22965	-0.720963	-0.490896	-0.867633	-1.42375
SACE_0389		probable transcriptional regulator, MarR family		434829	435371								5.98473	0.29559	0.438667	0.856333	0.555333	0.32305	0.0756467	0.0165013	0.134284									1	1	1	1								0	-0.271146	-0.614978	0.0237806	-0.733329	-0.728634	-0.4426	1.19189
SACE_0390		multidrug transporter, MFS superfamily		435371	436987								5.88595	0.651841	0.549333	0.874333	0.697333	0.0430625	0.12019	0.0154262	0.0293846									1	1	1	1								0	-0.365146	-0.930971	-0.201131	-0.330251	-0.471841	0.399659
SACE_0391	ppa	ppa - putative inorganic pyrophosphatase	00190 Oxidative phosphorylation [PATH:sen00190]	437146	437634	complement							7.44932	-0.169792	-0.053	-0.287667	-0.131667	0.592381	0.849619	0.529014	0.480872									48	53	40	48						BOTH		0	-0.422369	0.186875	-0.596291	0.313573	0.0985358	1.35507
SACE_0392		hypothetical protein	00550 Peptidoglycan biosynthesis [PATH:sen00550]	437872	441666								5.28145	0.189675	0.119333	-0.0418333	0.0336667	0.418838	0.660197	0.809453	0.810586									11	9	12	9								0	0.231859	-0.342948	-0.350059	-0.407783	-0.494786	-0.428062
SACE_0393		hypothetical protein		441855	442823								6.59582	-0.418745	-0.554	-0.131333	0.324	0.143236	0.0788456	0.57774	0.242686									11	16	5	5		-1.67807						0	0.506414	0.609024	0.651634	0.332068	0.80886	0.332151
SACE_0394		cell cycle protein MesJ		443116	444108								5.42414	0.192786	0.0143333	0.165333	-0.0113333	0.218318	0.944226	0.314894	0.929875									1	1	1	1								0	2.07699	-0.313099	0.753756	0.682416	1.11556	-1.50383
SACE_0395	hpt	hpt - hypoxanthine-guanine phosphoribosyltransferase	00230 Purine metabolism [PATH:sen00230]	444192	444749								6.10895	0.542173	-0.0346667	-0.0113333	0.291333	0.0286882	0.902789	0.930845	0.055867									10	13	2	13	-2.32193					HP		0	-0.223672	0.330987	-1.28038	-0.129654	-0.762447	0.742281
SACE_0396	ftsH	ftsH - putative cell division protein		444999	447386								8.43709	0.907187	1.26633	0.113333	0.185667	0.0581577	0.0279341	0.713861	0.489874									91	69	112	86						HP		0	0.165562	1.42981	-0.194659	0.836727	-0.105082	0.919669
SACE_0397	folE	folE - GTP cyclohydrolase I	00790 Folate biosynthesis [PATH:sen00790]	447460	448101								7.36491	0.250519	1.10133	-0.136167	-0.00333333	0.721145	0.147577	0.677101	0.994183									1	1	1	1						HP		0	0.178564	0.31341	0.820529	0.160661	-0.756251	0.0967533
SACE_0398	folP	folP - 7,8-dihydropteroate synthase partial match	00790 Folate biosynthesis [PATH:sen00790]	448140	448949								5.58373	0.118279	0.373	-0.0968333	0.0586667	0.677129	0.203828	0.606562	0.75937									2	2	1	3								0	0.410775	0.449157	0.739552	0.31435	-0.180187	0.0163686
SACE_0399	folX	folX - dihydroneopterin aldolase	00790 Folate biosynthesis [PATH:sen00790]	448942	449331								7.005	0.0118806	0.651333	-0.0998333	0.166333	0.975852	0.116767	0.647473	0.670395									1	1	1	1								0	1.14345	0.996319	1.00142	0.930143	-0.854991	-0.246369
SACE_0400	folK	folK - 2-amino-4-hydroxy-6-hydroxymethyldihydropteridine pyrophosphokinase	00790 Folate biosynthesis [PATH:sen00790]	449353	449856								5.61386	0.374512	0.466333	0.194	0.314667	0.030883	0.0518491	0.151602	0.0573165									1	1	1	1								0	0.429261	0.649892	1.40548	-0.274965	0.591632	0.982911
SACE_0401		MerR-family transcriptional regulator		449915	450859	complement							5.53455	0.392781	0.260667	0.153167	-0.0433333	0.088828	0.331748	0.594761	0.73182									1	1	1	1								0	0.316548	-1.19948	-0.948626	-0.466763	-0.556862	-0.50991
SACE_0402		hypothetical protein		450977	451441								5.989	0.425422	-0.245	0.169667	0.282	0.0661198	0.432132	0.271954	0.103245									1	1	1	1								0	0.770229	0.0336267	0.574237	-0.0555438	0.655482	0.84336
SACE_0403		hypothetical protein		451624	452868								6.81541	0.831415	0.616	0.227667	0.35	0.0031976	0.092986	0.241004	0.0194144									1	1	1	1								0	0.201601	1.3187	1.91033	0.532035	0.0160906	-0.313609	1.12089
SACE_0404		putative integral membrane protein		452922	454628								7.40545	-0.374795	-0.951333	-0.757667	-0.961333	0.379117	0.125376	0.0661427	0.000166578									3	2	9	1								0	-0.160386	-1.06271	-1.08802	-0.472072	-0.633976	-0.770697
SACE_0405		NAD-dependent glycerol-3-phosphate dehydrogenase-like protein		454857	455687								5.75768	0.0663801	-0.224333	-0.290333	-0.0276667	0.829836	0.46106	0.185734	0.907148									1	1	1	1								0	0.761774	2.01743	2.13091	1.34011	2.55943	1.86659
SACE_0406	panC	panC - pantoate--beta-alanine ligase	00410 beta-Alanine metabolism [PATH:sen00410]|||00770 Pantothenate and CoA biosynthesis [PATH:sen00770]	455758	456666								7.53218	0.455447	-1.06133	-0.117	-0.427	0.333142	0.0680941	0.687491	0.250003									1	1	1	1								0	0.937529	1.32861	1.21841	1.36657	1.92094	1.60524
SACE_0407	panD	panD - aspartate 1-decarboxylase precursor	00410 beta-Alanine metabolism [PATH:sen00410]|||00770 Pantothenate and CoA biosynthesis [PATH:sen00770]	456719	457210								7.48823	0.973874	0.682667	0.419833	0.251	0.0134002	0.162073	0.117747	0.239676									11	2	2	3	-2.45943							0	-0.383043	0.499758	1.31604	0.843951	1.8074	1.08839
SACE_0408		putative Bordetella pertussis Bvg accessory factor family	00770 Pantothenate and CoA biosynthesis [PATH:sen00770]	457267	458064								6.409	0.514741	-0.350333	0.360833	0.311	0.166179	0.418001	0.120464	0.198301									5	2	1	1								0	0.13047	1.10649	1.61901	1.36126	1.88666	1.75188
SACE_0409	lysS	lysS - lysyl-tRNA synthetase class II	00970 Aminoacyl-tRNA biosynthesis [PATH:sen00970]	458154	459677								6.04518	0.329021	0.102333	-0.7225	-0.554333	0.363069	0.822021	0.0205242	0.0229565									19	15	1	1	-4.24793	-3.90689						0	-0.860539	-1.27257	-1.54621	-1.24442	-2.30071	-1.62267
SACE_0410	lsr2	lsr2 - probable iron-regulated LSR2 protein precursor		459845	460195								8.42332	-0.214074	-0.613	-0.3745	-0.416667	0.661202	0.299392	0.21143	0.289958									17	29	15	19								0	-1.73508	-0.995501	-1.19221	-0.931709	-1.23684	-1.93017
SACE_0411	fepD	fepD - putative ferrichrome transport system permease protein	02010 ABC transporters [PATH:sen02010]	460677	461747								6.38795	-0.605846	-0.203667	0.262	0.699333	0.166828	0.624911	0.530783	0.0716236									1	1	1	1								0	0.321457	1.80016	1.67623	1.12538	1.24284	1.35727
SACE_0412	fepG	fepG - Fe_3+ enterobactin transport system permease protein	02010 ABC transporters [PATH:sen02010]	461744	462829								6.80482	-0.32338	-0.21	-0.765	0.722667	0.52384	0.709336	0.188295	0.0275324									1	1	1	1								0	0.716789	1.99272	1.65096	1.11945	1.44709	1.9249
SACE_0413	fepC	fepC - Fe_3+ enterobactin transport ATP-binding protein	02010 ABC transporters [PATH:sen02010]	462826	463680								6.18423	-0.584675	-0.0806667	-0.2135	0.504	0.160015	0.847637	0.566525	0.0890504									9	6	1	1								0	1.13239	2.05342	1.44077	1.96921	2.39573	2.54996
SACE_0414	clpC	clpC - putative ATP-dependent Clp protease		463959	466520								11.4284	-0.447143	-0.412	-0.353333	-0.441333	0.347774	0.279143	0.269963	0.437062									264	182	177	248								0	-0.582324	0.855838	-1.74562	0.411031	-0.18014	0.637328
SACE_0415	tnp	tnp - transposase, ISlxx5		466585	467742	complement							6.73764	0.509079	-0.998333	-0.276667	-0.754	0.0771235	0.0151467	0.176316	0.00919358									1	1	1	1								0	0.0514006	-0.896298	-0.623747	-0.510135	-0.876727	-0.987442
SACE_0416	ORFL4	ORFL4 - transposase, ISlxx1-degenerated		468235	469068								6.05586	1.43889	-0.451	-0.553833	-1.176	0.0132101	0.228888	0.00727759	0.0417818									1	1	1	1								0	-0.180679	-3.04394	-0.289239	-0.9977	-1.80577	-2.52403
SACE_0417		transposase, ISlxx1		469506	470273								6.16464	0.764223	-0.235667	-0.343667	-0.739	0.102837	0.560067	0.0608755	0.0604138									1	1	1	1								0	-0.579351	-2.63591	-0.968784	-1.0242	-2.0058	-1.80658
SACE_0418		FAD-dependent pyridine nucleotide-disulphide oxidoreductase		470606	471682	complement							6.17332	0.128281	-0.328	-0.438	0.360333	0.789051	0.554803	0.0824683	0.410348									1	1	1	1								0	0.146326	-1.91017	-0.0336535	-1.00885	-0.71599	-1.04799
SACE_0419		putative transcriptional regulator		471780	472283								6.14486	0.0989854	-0.423667	-0.3925	-0.004	0.72884	0.116928	0.160107	0.990106									1	1	1	1								0	-0.387983	0.507891	1.71655	0.159163	0.0993586	0.0117599
SACE_0420		hypothetical protein		472469	473254	complement							5.67768	0.202452	-0.170333	0.0283333	0.395667	0.208313	0.418708	0.852213	0.0263129									1	1	1	1								0	1.15658	1.29133	1.09531	0.744619	0.430054	0.585508
SACE_0421		putative transcriptional regulator		473417	476542								7.20127	0.0454228	-0.241667	-0.309333	-1.009	0.946287	0.719664	0.20181	0.180638									1	1	1	1								0	0.601413	0.175772	0.672941	-0.306765	0.187805	-1.32857
SACE_0422		hypothetical protein		476902	477138								5.57727	-0.171909	-0.361333	-0.247667	-0.117	0.446104	0.0756493	0.242947	0.605314									1	1	1	1								0	0	4.45245	6.83451	6.35356	7.3103	0
SACE_0423		multidrug ABC transporter permease	02010 ABC transporters [PATH:sen02010]	477438	478268	complement							11.8738	-1.26982	-2.18767	-2.09483	-3.23033	0.16403	0.0405122	0.0193207	0.00318889				-3.23033					10	6	15	3								0	1.2852	2.41234	2.3472	1.84726	1.14319	0.596421
SACE_0424		probable ABC transporter, ATP-binding component	02010 ABC transporters [PATH:sen02010]	478265	479233	complement							7.22373	-0.802649	-1.48	-1.4	-1.13933	0.236575	0.091575	0.0196437	0.0152874									202	190	144	139						HP		0	2.39912	3.07693	3.25189	2.9138	3.08328	2.79269
SACE_0425		endonuclease_exonuclease_phosphatase		479363	480370								5.41545	0.143655	0.192	0.124833	0.170333	0.317128	0.290087	0.302289	0.317036									1	1	1	1								0	1.76336	-0.22453	0.178186	0.463153	1.29193	0.429707
SACE_0426		MarR-family transcriptional regulator		480442	480948	complement							7.09391	1.30746	0.749333	-0.272833	0.597	0.00105546	0.0258331	0.516434	0.0636623	1.30746								1	1	1	1								0	1.95332	0.430762	0.113601	0.200179	1.54182	0.28414
SACE_0427		integral membrane protein		480996	482618								5.52768	0.322515	0.283333	0.147333	0.0846667	0.220549	0.361872	0.512558	0.70189									1	1	1	1								0	0.633732	1.07075	0.620409	0.383371	0.853539	0.993118
SACE_0428		antibiotic biosynthesis monooxygenase		482689	482988	complement							7.29395	1.31322	0.242667	0.388667	0.825333	0.00132478	0.465002	0.150326	0.0296558	1.31322								6	1	5	6								0	-0.733947	0.106807	1.01408	0.459374	1.16062	2.13105
SACE_0429		ABC-2 type transporter		483015	484955	complement							8.67655	0.308636	0.339333	-0.749167	0.172667	0.481808	0.373191	0.176913	0.555311									1	1	1	1							Missense (P416L)	0	0.479216	-2.24916	-0.513027	-0.64723	-0.473207	-1.37258
SACE_0430		ABC transporter ATP-binding protein		484952	485629	complement							5.377	0.375742	-0.518	-0.899	-0.751333	0.0613507	0.0419	0.00172573	0.00268053									1	1	1	1								0	0.497651	-2.3633	-0.803409	-0.85234	-0.938127	-2.44804
SACE_0431		hypothetical protein		485788	486315	complement							5.24873	-0.194919	-0.114667	-0.110833	-0.037	0.199506	0.508362	0.429482	0.823809									1	1	1	1								0	0.824128	-0.464937	0.177164	0.24903	-0.691835	-0.211561
SACE_0432	mutY	mutY - A_G-specific adenine glycosylase	03410 Base excision repair [PATH:sen03410]	486319	487227	complement							6.24405	-1.17642	-0.793333	-0.0265	0.0733333	0.000908255	0.0291167	0.910726	0.708293	-1.17642								11	6	4	3								0	0.132956	0.578334	1.06056	0.132408	0.82678	1.09839
SACE_0433		plant-type carbonic anhydrase	00910 Nitrogen metabolism [PATH:sen00910]	487286	487819	complement							9.606	-2.24228	-2.58367	-0.439	-0.444333	0.00036577	0.000277179	0.376955	0.11306	-2.24228	-2.58367							56	46	12	25	-2.22239		down	down				0	0.221186	0.604833	1.16487	0.363109	1.09283	0.841833		-1.57394
SACE_0434		hypothetical protein		487955	488572								6.238	-0.997515	-0.42	0.985667	0.0663333	0.0395955	0.15396	0.0859326	0.853865									1	1	1	1								0	-0.589509	-2.6287	-1.25465	-0.846443	-1.26524	-2.68176	-1.01994
SACE_0435		hypothetical protein		488625	489737	complement							5.5685	0.289161	-0.232	-0.395	-0.298	0.137081	0.307676	0.0633421	0.10566									1	1	1	1								0	0.302791	-1.22377	-0.531214	-0.834184	-0.254197	-0.747093
SACE_0436	radA	radA - DNA repair protein		489734	491116	complement							7.74932	-0.279199	-1.48967	-1.298	-1.311	0.437784	0.0079523	0.00320017	0.00105989		-1.48967	-1.298	-1.311					1	1	1	1								0	0.689161	-0.177008	0.492626	0.536472	0.416294	1.04051
SACE_0437		hypothetical protein		491341	491955	complement							6.43159	-0.0804051	-0.0943333	-0.0196667	0.156	0.83628	0.831712	0.9223	0.381926									35	30	26	24						HP		0	1.62804	1.70121	0.100187	2.0801	1.87786	2.15336
SACE_0438		CarD family transcriptional regulator		492295	492783								12.9	-0.488731	-0.383667	-0.293	-0.272667	0.148051	0.239746	0.407572	0.34763									7	7	8	9								0	-2.49474	-1.00529	-0.425008	-1.50485	-2.2146	-1.18384
SACE_0439	ispD	ispD - 4-diphosphocytidyl-2C-methyl-D-erythritol synthase	00900 Terpenoid backbone biosynthesis [PATH:sen00900]	492811	493485								6.424	0.703964	1.009	-0.334833	0.238667	0.14115	0.0550494	0.350426	0.186536									3	1	1	1								0	-0.128226	1.16097	0.956566	-0.304713	-0.316034	0.338877
SACE_0440	ispF	ispF - 2-C-methyl-D-erythritol 2,4-cyclodiphosphate synthase	00900 Terpenoid backbone biosynthesis [PATH:sen00900]	493482	493958								8.66655	-0.286228	-0.232667	-0.3395	-0.559	0.323109	0.261466	0.325957	0.0954424									1	1	1	1								0	0.880159	0.94355	0.660357	0.459406	-0.0673487	0.0422606
SACE_0441		hypothetical protein		494095	494244								9.00818	0.875685	1.16533	0.4645	0.297667	0.019918	0.000777299	0.382276	0.275242		1.16533							1	1	1	1								0	1.25189	-1.15845	0.228309	-3.08203	-0.717843	-1.18776
SACE_0442		HAD-superfamily hydrolase subfamily IA, variant 3		494455	495138								6.85159	0.0381873	0.178333	1.336	1.69167	0.877332	0.511201	0.00157187	5.94999e-05			1.336	1.69167					25	20	20	25								0	-0.675634	-0.182664	0.402682	-0.525682	0.0494082	0.563525	1.51729
SACE_0443	cysS	cysS - Cysteinyl-tRNA synthetase	00970 Aminoacyl-tRNA biosynthesis [PATH:sen00970]	495307	496665								8.04768	0.0432859	-0.399	-1.06383	-0.835333	0.913834	0.346221	0.0023276	0.0193411			-1.06383						29	24	20	15						HP	Missense (G198S)	0	0.409996	1.01245	0.573294	0.57514	0.148549	0.896709
SACE_0444		tRNA_rRNA methyltransferase		496671	497636								6.35782	0.337042	0.0606667	-0.3875	-0.0933333	0.413103	0.873186	0.0410435	0.727825									11	3	4	2								0	-0.202496	0.37175	0.262562	-0.0681856	-0.211531	-0.172631
SACE_0445		conserved hypothetical protein putative membrane protein		497658	498710	complement							5.23577	0.0370001	-0.0326667	-0.186167	-0.131333	0.80838	0.862468	0.202073	0.34956									1	1	1	1								0	0.395126	-0.0253903	-0.578148	-0.381749	-0.987703	-0.614455
SACE_0446	algI	algI - alginate O-acetyltransferase		498892	500325								5.10191	0.125218	-0.223333	-0.211667	-0.0913333	0.369158	0.230072	0.155673	0.506929									1	1	1	1								0	-0.20008	-1.85608	-1.10362	-0.85581	-1.73741	-1.91252
SACE_0447	comA	comA - ComA		500354	500689								6.23641	-0.458508	-0.767	0.0035	-0.444333	0.0596644	0.00542632	0.985082	0.0839421									1	1	1	1								0	1.69725	-1.4501	-0.411803	-0.039912	0.0339929	-0.819898
SACE_0448		hypothetical protein		500869	501162	complement							5.45986	-0.0753591	-0.634	-0.555	-0.706667	0.717669	0.0668385	0.00733751	0.00110007									1	1	1	1								0	-0.200982	-2.7051	0.0654738	-1.87563	-1.33287	-2.82865
SACE_0449		hypothetical protein		501452	501718								10.1045	-0.91959	-0.921	0.910167	-0.077	0.0714872	0.00349175	0.0886729	0.806041									1	1	1	1								0	1.60374	-1.83487	0.374562	-1.28475	0.0397535	-2.17967	-4.11057	-2.37289
SACE_0450		hypothetical protein		501876	503156								5.77536	-0.190477	0.091	0.0146667	0.221667	0.549077	0.833449	0.927185	0.285483									1	1	1	1								0	0.332205	-0.162365	-0.33201	0.173484	0.208587	1.07369
SACE_0451		ABC-type transporter, permease component		503157	504035	complement							5.35445	0.139547	-0.165333	0.0301667	0.093	0.373579	0.455441	0.839637	0.443013									1	1	1	1								0	0.53594	-0.103877	0.538723	0.156796	3.7238	4.46281
SACE_0452	fhuC	fhuC - ABC transporter, ATP-binding protein		504032	504901	complement							5.50423	-0.0569643	0.115667	-0.118167	-0.325667	0.863506	0.71841	0.535587	0.307971									1	1	1	1								0	1.29283	0.0862015	-0.40376	0.134518	4.19929	4.89718
SACE_0453		ABC-type transporter		504930	506087	complement							5.6245	0.0342988	0.2	0.302667	0.012	0.87114	0.290281	0.10884	0.961369									1	1	1	1						WT		0	1.64053	0.798192	-0.204656	1.59149	5.43109	6.26731
SACE_0454		sugar ABC transporter, ATP-binding protein		506265	507350	complement							7.20377	0.290975	0.830333	1.2915	-0.0156667	0.415995	0.0909064	0.00490886	0.897993			1.2915						1	1	1	1								0	2.29986	2.54085	0.492713	1.86222	2.45911	-0.0175425		1.05324
SACE_0455		transcriptional regulatory protein probably LacI-family		507537	508637								6.19473	0.237272	-0.539333	0.287667	0.711	0.433724	0.176134	0.105303	0.0264456									9	10	5	5								0	0.548211	1.50079	1.36587	0.963153	1.52365	1.93499
SACE_0456	speE	speE - putative spermidine synthase	00270 Cysteine and methionine metabolism [PATH:sen00270]|||00330 Arginine and proline metabolism [PATH:sen00330]|||00410 beta-Alanine metabolism [PATH:sen00410]|||00480 Glutathione metabolism [PATH:sen00480]	508722	510314	complement							5.02409	-0.146345	-0.058	-0.0498333	-0.115	0.285419	0.737273	0.672539	0.419289									1	1	1	1								0	0.0639277	-1.41687	-0.557013	-1.01525	-0.832925	-0.842457
SACE_0457		hypothetical protein		510411	510836	complement							6.62486	-1.71286	-0.902333	-0.732667	-0.621333	3.05858e-05	0.0233412	0.00902208	0.0457975	-1.71286								1	1	1	1								0	0.938221	1.12509	0.225426	1.18232	1.44455	0.698348
SACE_0458		hypothetical protein		510883	511884	complement	511238	SNV	CAL99806.1:p.Arg216Gln				5.71355	-0.829565	0.399667	-0.5525	-0.235333	0.0309639	0.435904	0.0250745	0.132973									1	1	1	1								0	0.528747	-0.509215	-0.0850215	-0.79466	-0.494818	-1.0946
SACE_0459		hypothetical protein		511881	512318	complement							5.60245	-0.504078	0.154667	-0.227833	-0.307333	0.00109923	0.349368	0.100082	0.0351235									1	1	1	1								0	0.240034	-0.976142	-0.463024	-0.532513	-0.918	-0.489748
SACE_0460		hypothetical protein		512315	512944	complement							6.13523	0.153532	-0.0656667	-0.0378333	-0.178	0.326652	0.716881	0.812397	0.284232									3	2	1	1								0	0.703202	0.338326	0.184436	0.351008	0.0656514	-1.87541
SACE_0461		probable trehalose-phosphatase_glycoside hydrolase		513124	515670	complement							7.24223	0.347753	0.22	-0.0376667	0.277667	0.385619	0.648922	0.880066	0.181941									52	43	53	31						HP		0	0.970555	1.18138	0.361741	1.0719	1.11154	1.43211
SACE_0462	otsA	otsA - trehalose-6-phosphate synthase	00500 Starch and sucrose metabolism [PATH:sen00500]	515828	517267	complement							8.22827	0.831078	0.596667	1.6165	1.04633	0.0251972	0.0852371	0.00377029	0.00887126			1.6165	1.04633					5	4	21	7	2.07039							0	0.00519198	0.547688	0.136	0.55488	0.304779	0.976317
SACE_0463		possible amino acid export carrier protein		517594	519045	complement							7.97555	0.916301	0.734333	1.0515	1.335	0.00888504	0.0458574	0.0275946	0.00119906				1.335					1	1	1	1								0	-0.407727	-0.311093	-0.725483	-1.01923	-0.641995	-0.313195
SACE_0464	int	int - integrase recombinase		519500	520846	complement							6.6185	-0.164761	-1.48267	-1.7095	-1.69667	0.573941	0.00198979	0.000399737	0.000130199		-1.48267	-1.7095	-1.69667					1	1	1	1								0	0.707727	-1.76693	-0.741163	-0.117897	-1.80708	-1.41292
SACE_0465		hypothetical protein		521245	521859	complement							5.66723	-0.22323	0.149	-0.465333	-0.715667	0.562895	0.780485	0.0337322	0.00867761									1	1	1	1								0	0.0877739	-2.86227	0.174283	-1.05458	-0.695854	-0.920856
SACE_0465a		xis-like		521856	522134	complement							9.30123	2.63871	0.874333	-1.013	0.944667	0.0023713	0.0956099	0.323698	0.161422	2.63871								1	1	1	1								0	2.18313	-0.244451	2.03041	-0.0525348	0.810852	0.362648
SACE_0466		hypothetical protein		522131	522361	complement							5.9285	-0.281255	-1.53467	-1.52717	-1.84833	0.520577	0.00386217	0.000174291	0.0119028		-1.53467	-1.52717						1	1	1	1								0	8.83299	0	7.85241	7.42852	7.48158	6.79771
SACE_0467		hypothetical protein		522644	524110	complement							6.77295	-1.47487	-2.386	-2.99517	-3.05167	0.0030032	0.00325046	2.28691e-05	8.66036e-05	-1.47487	-2.386	-2.99517	-3.05167					1	1	1	1								0	0.125164	-3.23687	0.31883	-1.06109	-0.552599	-2.15537
SACE_0468		hypothetical protein		525201	525536	complement							6.78777	-0.656116	-1.70067	-2.39633	-2.07567	0.0318574	0.00262421	2.50831e-05	9.43796e-05		-1.70067	-2.39633	-2.07567					1	1	1	1								0	6.57139	0	7.03632	7.31657	8.57996	6.59889
SACE_0469		hypothetical protein		525536	525913	complement							6.94541	-0.511847	-1.271	-1.85567	-1.188	0.0986662	0.00162901	0.00482126	0.00324992		-1.271	-1.85567	-1.188					1	1	1	1								0	1.47248	-3.19017	0.317474	0.321111	0.582093	-1.239
SACE_0470		hypothetical protein		525919	526320	complement							7.26132	-2.65494	-3.06867	-4.0485	-4.052	9.32261e-08	7.24234e-05	3.55499e-06	5.14828e-06	-2.65494	-3.06867	-4.0485	-4.052					1	1	1	1								0	0.690654	-2.40112	-0.187193	-0.599329	-2.34301	-1.42933
SACE_0471		hypothetical protein		526323	526568	complement							5.68786	-1.13068	-1.49967	-1.80267	-1.633	8.42141e-06	0.000459802	3.83259e-05	4.50804e-05	-1.13068	-1.49967	-1.80267	-1.633					1	1	1	1								0	2.52598	-1.18	-0.95045	1.44884	-6.4151	-6.4151
SACE_0472		hypothetical protein		526899	527141								5.83768	-0.464923	-0.405333	-0.486833	-0.463333	0.0225184	0.0513631	0.00984811	0.0457185									1	1	1	1								0	0.977869	-1.45347	0.0420398	-0.0176859	-1.20693	-0.991295
SACE_0473		hypothetical protein		527153	527332	complement							7.56455	0.509699	0.801	-0.425333	-1.29333	0.162217	0.0533911	0.26921	0.00193741				-1.29333					1	1	1	1								0	-0.70217	-3.99943	-0.804251	-0.852456	-3.72118	-12.0404
SACE_0474		hypothetical protein		527632	528612								6.05545	0.292863	0.0233333	-0.194333	-0.284333	0.295004	0.946349	0.14873	0.249232									1	1	1	1								0	0.726995	-0.278395	-0.381266	0.239714	-0.495242	-0.637371
SACE_0475		hypothetical protein		528614	528802	complement							8.03114	0.229727	-0.296	-0.191667	-0.226667	0.373744	0.181575	0.239685	0.487113									3	2	1	6								0	0.393746	-0.451292	-0.967189	0.516129	1.03103	-0.944727
SACE_0476		hypothetical protein		529484	529735								6.35668	-0.299788	-0.94	-0.466333	-0.562333	0.293026	0.0113749	0.0776735	0.0630429									1	1	1	1								0	2.61498	1.20401	1.15831	2.09827	1.61966	2.35172
SACE_0477		hypothetical protein		530505	530738	complement							5.36277	0.469153	0.742667	0.0576667	0.104	0.24464	0.204598	0.709055	0.581127									1	1	1	1								0	2.37054	-6.41504	0.246	1.05356	-6.41504	0.262822
SACE_0478		hypothetical protein		531115	531393								7.09355	-0.187529	-0.332	-0.235667	-0.015	0.415623	0.248972	0.18693	0.909962									1	1	1	1								0	9.4659	6.13247	7.86287	7.94842	6.66554	0
SACE_0479		hypothetical protein		531399	531524	complement							11.7569	0.843218	0.870333	1.17417	0.596667	0.00403981	0.00205023	0.0228053	0.0135817									1	1	1	1								0	0	6.48961	7.28868	0	0	0
SACE_0480		hypothetical protein		531497	531994	complement							5.96177	0.381244	0.290333	0.239667	0.065	0.179757	0.400762	0.202618	0.72923									1	1	1	1								0	2.61026	-0.944849	1.50107	0.772741	1.90887	0.456188
SACE_0481		hypothetical protein		532118	532477								5.24555	0.266046	-0.133667	0.0635	0.0973333	0.11006	0.421031	0.672371	0.522537									1	1	1	1								0	1.57057	-5.33247	-0.593004	-0.965468	0.485321	-5.33247
SACE_0482		hydrolase		532918	533646								7.04509	1.63929	2.81867	2.65067	1.89167	0.0894887	9.62473e-05	0.0661191	0.000775923		2.81867		1.89167					1	1	1	1								0	1.64645	2.26732	1.86181	2.06338	2.86484	-0.00661272	4.49526	4.91655
SACE_0483	ectA	ectA - putative L-2,4-diaminobutyric acid acetyltransferase	00260 Glycine, serine and threonine metabolism [PATH:sen00260]	534156	534557								9.61827	0.526965	-0.350667	0.1255	0.499333	0.380233	0.556581	0.820754	0.280383									12	6	7	11								0	0.984229	1.47343	0.509196	1.26377	0.285641	1.52632	1.4922
SACE_0484	ectB	ectB - diaminobutyrate--pyruvate aminotransferase	00260 Glycine, serine and threonine metabolism [PATH:sen00260]	534691	535938								10.3584	0.818184	-0.28	0.5775	0.768	0.10829	0.520628	0.0605472	0.144514									127	112	195	172						HP		0	2.30926	2.25385	-0.949366	2.73598	2.27008	3.27895	1.55443
SACE_0485	ectC	ectC - putative ectoine synthase	00260 Glycine, serine and threonine metabolism [PATH:sen00260]	535970	536377								10.3185	0.682079	0.234667	0.401333	0.826	0.123359	0.487004	0.269676	0.0775554									24	31	22	18						HP		0	1.39945	1.70976	-1.04125	1.67904	0.967806	2.01437	1.07791
SACE_0486	ectD	ectD - ectoine hydroxylase	00260 Glycine, serine and threonine metabolism [PATH:sen00260]	536598	537500								5.65118	0.309624	-0.224667	0.154	0.305	0.302849	0.566292	0.530491	0.10461									1	1	1	1								0	0.517254	1.03881	-0.235857	0.972478	0.330467	1.11377
SACE_0487	draG	draG - ADP-ribosylglycohydrolase		537818	538852	complement							8.27455	0.645266	1.133	0.781667	0.351667	0.121062	0.0202013	0.190435	0.220504									1	1	1	1								0	0.194328	-0.104443	0.441606	-0.426729	0.0773139	-0.88332
SACE_0488		transcriptional regulator, SARP family		539135	542020								7.41782	0.594142	0.575333	-0.117833	-0.135333	0.0486722	0.113046	0.646698	0.525728									1	1	1	1								0	0.2695	-2.2676	-0.847631	-0.720574	-0.57402	-1.96975
SACE_0489		lipolytic enzyme, G-D-S-L family		542553	543395	complement							5.41091	-0.0178541	-0.17	0.188333	0.0956667	0.927408	0.41992	0.502293	0.460032									1	1	1	1								0	1.15096	-0.127633	0.594788	0.662342	0.984034	0.0779533
SACE_0491		hypothetical protein		545858	546325								5.31986	-0.304304	0.19	0.2115	0.252333	0.123272	0.317259	0.262559	0.125561									1	1	1	1								0	1.79655	2.00338	1.94723	1.73314	0.963306	-0.437809
SACE_0492		hypothetical protein		546325	547056								6.08559	-0.225566	0.23	0.495	0.208	0.51789	0.608325	0.0582484	0.185468									1	1	3	1								0	-0.316757	-0.2603	0.354596	-0.581967	-0.716467	-0.695918
SACE_0493		hypothetical protein		547199	547822								9.90773	0.425222	0.835333	0.358	0.0573333	0.362408	0.106966	0.511318	0.836476									1	1	1	1								0	-0.078693	0.690061	1.23562	0.167752	0.889419	1.00618
SACE_0494	gcvH	gcvH - glycine cleavage system H protein	00630 Glyoxylate and dicarboxylate metabolism [PATH:sen00630]	547999	548394								6.01668	-0.234884	-1.27933	-1.03183	-1.073	0.180916	0.000415419	0.00142357	0.000362639		-1.27933	-1.03183	-1.073					1	1	1	1								0	0.679882	0.781902	0.0237075	0.518699	0.0320544	-1.12003	-1.77927	-1.25644
SACE_0495		ATPase, BadF_BadG_BcrA_BcrD type		548417	549406	complement							6.97932	0.313634	0.370667	0.954333	0.534333	0.336187	0.348966	0.0371181	0.0111016									1	5	1	1								0	-0.00895527	0.0903555	0.615287	-0.280503	1.00298	-0.275727
SACE_0496		3-oxoacyl-acyl-carrier protein reductase		549586	550347								5.11391	-0.239446	-0.0203333	0.246667	0.265667	0.117263	0.917503	0.078735	0.109878									1	1	1	1								0	1.11088	0.0455281	0.467762	-0.0340316	1.0428	0.633653
SACE_0497		hypothetical protein		550344	551186								5.86305	-0.0376997	0.0403333	-0.00283333	0.300667	0.844189	0.825978	0.991539	0.0496569									1	1	1	1								0	1.69027	0.169274	0.815434	0.353201	1.11249	0.457268
SACE_0498	glmS	glmS - glucosamine-fructose-6-phosphate aminotransferase	00250 Alanine, aspartate and glutamate metabolism [PATH:sen00250]|||00520 Amino sugar and nucleotide sugar metabolism [PATH:sen00520]	551392	552441	complement							6.7555	0.332772	0.188	0.255667	0.595667	0.189645	0.380256	0.402109	0.0217201									1	1	1	1								0	0.712596	-0.888948	-0.268831	-0.0766459	0.327582	-0.298023
SACE_0500		putative GntR-family transcriptional regulator		553254	554009								11.2699	0.955335	0.942333	0.931167	0.356	0.00756631	0.0019706	0.12781	0.0671187									14	5	4	6	-1.80735							0	0.884379	0.831796	0.0939908	0.754634	1.66778	1.04768
SACE_0501		hypothetical protein		554241	555269								6.04691	0.0907851	0.167667	-0.2045	0.207667	0.835642	0.7652	0.157518	0.565611									1	1	1	1								0	-0.0667824	0.292728	0.787532	-0.622386	-0.268977	0.805228
SACE_0502	tnp	tnp - transposase, ISlxx5		555377	556786	complement							6.96645	0.588173	-1.00533	-0.377333	-0.894667	0.0619681	0.0176011	0.103262	0.00807751									1	1	1	1								0	0.546345	-0.88412	-0.386749	-0.388798	-0.516246	-0.664427
SACE_0504		serine protease precursor		557601	558734								6.7295	-1.58411	-0.346	0.462333	1.06967	0.00223717	0.0936504	0.135543	0.103354	-1.58411								1	1	1	1								0	0.847408	0.292164	0.135122	0.598196	1.35584	0.176926
SACE_0505	thiE	thiE - thiamine-phosphate pyrophosphorylase	00730 Thiamine metabolism [PATH:sen00730]	558802	559473	complement							5.70518	0.318359	-0.120333	0.027	-0.0346667	0.0709596	0.547114	0.87026	0.796624									9	1	2	1								0	0.167107	0.370701	1.52219	0.339137	0.216374	0.408765
SACE_0506		amino acid oxidase flavoprotein ThiO, putative	00730 Thiamine metabolism [PATH:sen00730]	559679	560809								6.31482	0.640489	0.560667	0.433	0.592	0.0987388	0.254999	0.0116871	0.0122433									1	1	1	1							Missense (A44V)	0	0.476705	2.09026	2.35472	1.14063	3.07463	1.35449
SACE_0507	ThiS	thiamine-biosynthesis	04122 Sulfur relay system [PATH:sen04122]	560800	561000								8.68827	1.06345	0.390667	0.981167	0.951333	0.0111643	0.27067	0.0346697	0.00699285									1	1	1	1								0	1.31341	1.82904	2.28678	0.850361	3.67246	0.384805
SACE_0508	thiG	thiG - thiamine synthesis, thiazole moiety	00730 Thiamine metabolism [PATH:sen00730]	561006	561770								8.56182	0.94184	0.365333	1.02217	0.735333	0.015591	0.332629	0.0019863	0.0484993			1.02217						9	5	1	3								0	1.00024	2.37737	2.87695	2.07394	3.56748	2.32457
SACE_0509		hypothetical protein		561869	563854	complement							5.8885	0.406308	0.313	0.0675	0.352	0.117954	0.199274	0.656421	0.23962									1	1	1	1								0	-0.403928	-0.281755	-0.177406	-0.856519	-0.419394	0.515484
SACE_0510	thiD	thiD - phosphomethylpyrimidine kinase	00730 Thiamine metabolism [PATH:sen00730]	564036	564902	complement							6.05236	0.177014	0.225	0.0141667	0.0376667	0.457236	0.468038	0.943152	0.800852									1	1	1	1								0	0.397392	1.15161	0.92245	0.287933	0.900073	-0.117247
SACE_0511	thiC	thiC - putative thiamine biosynthesis protein	00730 Thiamine metabolism [PATH:sen00730]	565000	566643	complement	566555	SNV	CAL99857.1:p.Thr30Ile				10.73	0.259505	0.376667	0.988	1.38767	0.794386	0.59474	0.248558	0.233559									31	9	17	1		-3.16993					Missense (T30I)	0	1.37631	2.5887	0.659104	2.21889	3.4212	1.44416		1.65279
SACE_0512		hypothetical protein		566926	567495								7.11291	-0.0437015	-1.43533	-1.54	-1.11767	0.908984	0.00732992	0.00864641	0.0113313		-1.43533	-1.54						1	4	1	1								0	-0.459575	-1.07332	-1.99602	-0.727775	-1.47661	-0.419757	-1.10497
SACE_0513		hypothetical protein		567567	568151								6.27418	0.221446	-0.0693333	-0.880667	-0.182667	0.580639	0.813666	0.0104581	0.709416									1	1	1	1								0	0.0515008	-1.10546	-0.486324	-0.419762	-1.58587	-1.20483
SACE_0514	def	def - putative polypeptide deformylase		568180	568755	complement																								4	5	1	2						BOTH		0	1.10807	0.391557	0.344026	0.463809	0.126933	0.368821
SACE_0515		hypothetical protein		568914	569381								7.71714	-0.210372	-1.893	-1.20233	-1.148	0.471351	0.000522372	0.00189854	0.00727487		-1.893	-1.20233	-1.148					1	1	1	1								0	0.013123	0.278808	0.437692	-0.281785	0.628175	0.545189		-1.54188
SACE_0516		possible glycoprotein		569381	570016								6.42268	-0.721124	-1.12467	-0.400667	-0.5	0.00148102	0.00254354	0.0345278	0.00945745		-1.12467							4	1	3	1								0	0.288603	0.0679916	0.142494	-0.0452987	1.3693	0.57911		-1.02163
SACE_0517		hypothetical protein		570089	570346								5.76368	-0.273905	-0.808667	-0.5955	-0.501667	0.202638	0.0190745	0.0196906	0.0194293									1	1	1	1								0	1.40096	-0.89471	0.630593	0.0252368	-9.52489	-3.15099
SACE_0518		hypothetical protein		570420	570905								5.78709	0.072157	-0.0766667	-0.132167	0.0543333	0.590743	0.641391	0.313555	0.722776									1	1	1	1								0	0.00313448	-1.92477	-0.674272	-0.783057	0.160942	-0.786299
SACE_0519		cell division control protein 48 cdc48, AAA family		571045	573282	complement							6.16645	0.296667	0.271667	-0.129167	-0.299333	0.118686	0.265252	0.383416	0.0669599									1	1	1	1								0	0.688708	-0.679295	-0.494123	-0.309639	0.235926	-0.593622
SACE_0520	pssA	pssA - CDP-diacylglycerol--serine O-phosphatidyltransferase	00260 Glycine, serine and threonine metabolism [PATH:sen00260]|||00564 Glycerophospholipid metabolism [PATH:sen00564]	573433	574374	complement							6.69677	0.0615985	0.731	0.2995	-0.044	0.84576	0.0776009	0.26144	0.814473									1	1	1	1								0	0.45708	0.0900739	-0.758741	0.0759374	-0.00749954	0.235585
SACE_0521	psd	psd - phosphatidylserine decarboxylase proenzyme	00564 Glycerophospholipid metabolism [PATH:sen00564]	574371	575081	complement							5.49264	0.0318885	-0.0216667	0.334167	0.0803333	0.891577	0.934458	0.0437458	0.548891									9	11	13	4						HP		0	1.35971	0.860454	0.116107	0.739841	0.217577	0.570832
SACE_0522		hypothetical protein		576336	578306	complement							6.99568	-1.03496	-0.404333	-0.646667	-0.818333	0.0580536	0.523351	0.228809	0.00398261									1	1	4	1								0	0.00958624	-0.324828	-0.128579	-0.230297	-0.457794	-0.508596
SACE_0523	moaA3	moaA3 - molybdopterin biosynthesis protein MoeA		578372	579562	complement							7.5645	-0.163731	-1.35967	-0.800667	-1.53867	0.806809	0.021151	0.365231	0.038446									1	1	1	1								0	0.202374	-0.295294	0.110125	-0.175696	0.469618	0.254639
SACE_0524		hypothetical protein		579777	580460								5.89009	0.296127	0.500333	-0.101667	-0.112333	0.30345	0.227025	0.438948	0.337948									1	1	1	1								0	-0.0519387	-1.06477	-0.0874761	-0.937289	-0.54712	-0.836004
SACE_0525		cold-shock DNA-binding domain protein		580706	580909								8.71291	1.12395	1.19467	0.637167	1.81133	0.0955703	0.00382774	0.456905	0.0224213		1.19467							8	7	21	11								0	-3.56597	-2.63392	-1.66483	-3.11653	-2.66673	-2.94757	2.37686	2.81349
SACE_0526	pknJ	pknJ - serine_threonine kinase		581313	582575								5.86809	0.0975747	0.346667	0.207833	0.119	0.543122	0.106346	0.277194	0.345963									3	2	4	5								0	0.898823	1.3121	0.953786	0.644013	0.277825	0.15389
SACE_0527	groL2	groL2 - 60 kDa chaperonin GroEL	03018 RNA degradation [PATH:sen03018]	583144	584778								14.9453	-1.7777	-0.084	-1.061	-0.873	0.0413089	0.867236	0.242355	0.052778									1560	1188	1178	828								0	-0.574241	0.482263	-1.14281	0.218255	-1.9086	-0.488624
SACE_0528		putative copper homeostasis protein CutC		584990	585673	complement							6.74791	0.424344	0.536333	0.539	0.215333	0.135639	0.0302898	0.202559	0.419315									1	1	1	1								0	1.23515	-0.763876	0.319121	0.296462	-0.590411	-0.958041
SACE_0529		hypothetical protein		586356	588335								7.61223	0.0766197	-0.907667	-1.116	-0.655667	0.823246	0.0442763	0.00574666	0.0244335			-1.116						3	4	1	3								0	-0.372006	0.181271	-0.317176	-0.475525	-0.739036	-0.677913
SACE_0530		hypothetical protein		588340	588573	complement							5.69723	-0.102833	0.326333	-0.0968333	-0.089	0.687139	0.259813	0.609207	0.645928									1	1	1	1								0	3.48738	2.61729	2.67167	2.99845	2.34763	0.847241
SACE_0531		hypothetical protein		588654	589208	complement							6.30014	0.292551	0.281333	-0.047	-0.061	0.156005	0.247298	0.8407	0.681337									1	1	1	1								0	0.0846232	-0.327	-0.0993506	-0.827337	-1.28801	-1.26749
SACE_0532		hypothetical protein		589507	589893								5.71695	0.208525	0.308	0.0351667	-0.0723333	0.229982	0.176594	0.827558	0.576968									1	1	1	1								0	1.06224	-1.6355	0.012467	-0.71771	0.212916	-1.94309
SACE_0533		ATPase associated with various cellular activities, AAA_5		589969	590844								6.681	-0.106327	-0.468	-0.1095	-0.213333	0.550058	0.0397911	0.509767	0.248401									1	1	1	1								0	1.10578	0.751045	0.822345	0.717777	1.75188	0.459715
SACE_0534		VWA containing CoxE-like protein		590852	591946								6.31205	0.18556	-0.145	0.200667	-0.0276667	0.306836	0.402427	0.391538	0.843732									1	1	1	1								0	0.928324	0.428783	0.540486	0.0411974	1.05282	-1.06936
SACE_0535		xanthine dehydrogenase accessory factor		591966	593084								7.55745	0.443001	0.434667	0.253667	0.0226667	0.0860707	0.16092	0.242191	0.871335									1	2	1	4								0	0.206485	0.12765	0.474649	0.396355	0.504611	-0.242799
SACE_0536		carbon monoxide dehydrogenase small chain	00633 Nitrotoluene degradation [PATH:sen00633]|||00680 Methane metabolism [PATH:sen00680]	593252	593812								9.23191	-0.119511	-0.604	0.376333	-0.580333	0.832466	0.112247	0.586608	0.0928958									1	1	1	1								0	0.28883	-1.01872	-0.939467	-0.534074	-1.00921	-1.17771
SACE_0537		carbon monoxide dehydrogenase large subunit		593809	596247								8.55973	-0.216997	0.135	-0.0651667	-0.360333	0.652461	0.798822	0.893188	0.149614									1	1	1	1								0	0.515796	-1.06575	-0.477048	-0.447939	-0.134853	-0.957124
SACE_0538		carbon monoxide dehydrogenase medium subunit	00633 Nitrotoluene degradation [PATH:sen00633]|||00680 Methane metabolism [PATH:sen00680]	596244	597098								7.85341	0.657626	0.245333	0.538	-0.127333	0.230687	0.425745	0.552985	0.615273									1	1	1	1								0	0.751062	-0.535938	0.238686	-0.0765351	0.239447	-0.125575
SACE_0539		carbon monoxide dehydrogenase subunit G		597381	598262								6.94814	0.111673	0.354333	0.282	0.0766667	0.673792	0.202146	0.371277	0.610612									16	22	29	21								0	0.433249	1.06575	0.997048	0.591807	1.53266	0.65036
SACE_0540		hypothetical protein		598451	598711								6.56691	-0.674761	0.071	-0.49	-0.357667	0.136773	0.908592	0.0457514	0.0382754									1	1	1	1								0	-0.000779518	-0.160772	0.276409	-0.112914	0.30071	0.0276409
SACE_0541	menC	menC - O-succinylbenzoate-CoA synthase	00130 Ubiquinone and other terpenoid-quinone biosynthesis [PATH:sen00130]	598829	599824	complement	598916	SNV					6.25455	0.524096	-0.0583333	0.290333	0.288333	0.0349898	0.811204	0.271472	0.086675									1	1	1	1								0	0.769663	0.700162	0.849595	0.610905	0.0331982	0.540206
SACE_0542		transcriptional regulator, XRE family		599928	600203	complement							8.20655	0.414148	0.453667	0.891667	0.424333	0.250861	0.126251	0.131773	0.0889151									1	1	1	1								0	0.688405	0.00353498	0.921907	1.13423	1.12835	0.178935
SACE_0543		transmembrane transport protein		600203	600691	complement							8.85732	0.20747	0.356	0.834833	0.333333	0.403544	0.161722	0.0318603	0.13038									1	1	1	1								0	0.795049	0.014612	0.145687	-0.223952	0.814338	0.55681
SACE_0544		hypothetical protein		600922	601515	complement							5.46127	-0.124893	-0.201	0.001	0.0763333	0.456293	0.253919	0.994081	0.682093									5	1	1	1								0	0.741892	0.251724	1.18595	0.230087	-0.337148	-0.526609
SACE_0545		ATP-dependent DNA helicase	03022 Basal transcription factors|||03420 Nucleotide excision repair [PATH:sen03420]	601607	603268	complement							6.16514	0.257621	-0.169667	-0.0301667	0.0243333	0.231272	0.517969	0.785492	0.901927									16	3	5	4	-1.67807							0	-0.618053	-1.46754	-1.28582	-1.39361	-1.30687	-1.00999
SACE_0546		hypothetical protein		603412	603597	complement							5.51545	-0.126295	-0.126667	-0.387	-0.487667	0.660772	0.638494	0.0367081	0.0525406									1	1	1	1								0	8.96616	5.26943	7.96639	8.52669	0	8.99109
SACE_0547		hypothetical protein		603716	603970								10.1204	3.94838	3.94333	2.8105	2.86733	6.2614e-10	2.89739e-05	6.25547e-05	2.06344e-05	3.94838	3.94333	2.8105	2.86733					1	1	1	1								0	7.40491	5.7281	7.66014	7.69267	7.82216	8.02922
SACE_0548		hypothetical protein		604009	604518	complement							6.34273	0.311622	0.239333	-0.102667	-0.176333	0.117804	0.307013	0.500713	0.252405									1	1	1	1								0	0.683573	0.0271097	0.927006	0.0643104	-0.129215	-0.896046
SACE_0549		hypothetical protein		604725	605462								5.65573	-0.0527071	0.494667	0.268	-0.068	0.791724	0.0733746	0.0875832	0.602808									1	1	1	1								0	-0.556081	-0.660688	-0.707671	-0.538187	-0.747705	-1.14285
SACE_0550		hypothetical protein		605676	606476								6.49032	-0.459898	0.738	0.758167	-0.298333	0.376183	0.218726	0.0972601	0.33129									1	1	1	1								0	0.47022	-0.423176	-0.120662	-0.103329	-0.371779	-1.57389
SACE_0551	mdlC	mdlC - benzoylformate decarboxylase	00627 Aminobenzoate degradation [PATH:sen00627]	606580	608175								8.22527	1.98074	1.14933	0.0381667	0.926667	0.0106331	0.107761	0.934637	0.230553									5	2	1	6								0	-0.0624064	-0.124327	0.138416	-0.179499	0.174223	0.672293
SACE_0552		conserved membrane spanning protein		608655	609659								6.58077	0.648818	0.169	0.719167	0.333333	0.0175536	0.563591	0.0397367	0.0748387									1	1	1	1								0	0.132471	-1.11878	-0.132969	-0.32791	-1.13633	-1.18281
SACE_0553		nitrate ABC transporter, ATP-binding protein, putative		609746	610624	complement							8.13777	1.20941	0.954333	0.322667	0.315667	6.26357e-06	0.00509454	0.0867102	0.0648286	1.20941								8	3	3	2								0	0.568402	0.0905598	-0.0330441	0.168184	0.576198	-0.175603
SACE_0554		ABC transporter, permease component		610626	611423	complement							8.07095	0.202545	0.291	0.5465	-0.021	0.535611	0.492754	0.0154041	0.911703									1	1	1	1								0	0.75494	-0.554174	-0.222697	0.172744	-0.185735	0.125477
SACE_0555		ABC transporter, permease component		611494	612237	complement							7.12127	0.516892	1.37767	1.34983	0.592	0.171581	0.0192937	0.00165054	0.0472971			1.34983						1	1	1	1								0	-0.0326849	-0.212834	-0.742243	-0.102145	-0.33068	-0.234721	1.0268
SACE_0556		ABC-type nitrate_sulfonate_bicarbonate transport systems -like protein		612263	613282	complement							6.94645	-0.156635	1.166	1.2675	0.741333	0.692393	0.0336446	0.00591069	0.0176567			1.2675						18	28	8	31						BOTH		0	0.178278	-0.421214	-0.846409	0.126601	0.10518	0.430043	1.77045	1.52804
SACE_0557		sensor signal transduction histidine kinase		613958	617344								6.62191	0.80785	0.253	0.0203333	0.251667	0.0266231	0.491059	0.901269	0.323193									1	1	29	6	4.85798	2.58496				BOTH		0	0.329313	1.0168	0.235245	0.483188	0.196133	0.112271	1.72788	1.06152
SACE_0558	cvnB7	cvnB7 - hypothetical protein		617365	617772								7.3615	1.1063	0.850333	1.956	0.780667	0.00334534	0.0187123	3.11159e-05	0.027864	1.1063		1.956						6	1	7	9						BOTH		0	-0.402933	0.913945	1.02291	0.408764	0.378946	0.10788
SACE_0559		hypothetical protein		617804	618607								6.05459	1.03762	1.03067	1.32467	0.668	0.01728	0.0577758	0.000424604	0.0244908			1.32467						1	1	1	1								0	-0.869338	-0.153897	-0.0634663	-0.496453	-0.780173	-0.82628	1.01142	1.03953
SACE_0560	cvnD6	cvnD6 - ATP_GTP-binding protein		618588	619196								5.46609	0.455696	0.75	0.790833	0.165667	0.0524246	0.0049015	0.00167104	0.358205									5	3	3	3						HP		0	-0.374782	0.144756	0.304152	-0.228951	-0.18076	-0.54985	1.12355
SACE_0561		hypothetical protein		619555	621804	complement							5.72477	-0.260514	-0.167333	-0.708	-0.709333	0.243437	0.531939	0.00988252	0.0027446									1	1	1	1								0	0.466387	0.284024	0.476478	0.0544254	0.103815	-0.411994
SACE_0562		hypothetical protein		622081	622266								6.85414	0.405892	0.252	0.5665	0.290667	0.230563	0.522241	0.0834013	0.115041									1	1	1	1								0	2.38652	1.49219	1.86669	1.45986	3.17595	2.36693
SACE_0563		malate dehydrogenase oxaloacetate-decarboxylating	00620 Pyruvate metabolism [PATH:sen00620]|||02020 Two-component system [PATH:sen02020]	622482	623936								5.80591	0.489364	0.0376667	0.505167	-0.00433333	0.179848	0.895148	0.331637	0.981623									104	79	64	108						BOTH		0	-0.593568	-1.14962	-1.67735	-0.741627	-1.34415	1.08732
SACE_0564	moaC	moaC - molybdenum cofactor biosynthesis protein	00790 Folate biosynthesis [PATH:sen00790]|||04122 Sulfur relay system [PATH:sen04122]	623958	624437								7.39386	0.632629	0.203	0.193833	0.0686667	0.0435434	0.476392	0.563178	0.74971									20	18	9	12						HP		0	0.0149931	1.0823	1.78714	0.258215	0.959473	1.27656
SACE_0565		putative bifunctional molybdopterim biosynthesis protein		624558	625661								6.03414	0.455205	0.111	-0.0276667	-0.115	0.0864653	0.717229	0.85355	0.48553									9	4	1	7								0	0.221878	0.742196	1.13345	0.604018	0.460136	0.624584
SACE_0567		secreted protein		626428	627033	complement							11.2061	1.23708	1.40533	0.497333	1.456	0.099206	0.0448972	0.560608	0.0237746									1	5	1	1								0	1.62244	1.94395	0.031698	2.32846	2.18442	1.26644	1.93832	2.30005
SACE_0568	moaD2	moaD2 - MoaD2		628510	628797	complement							6.59118	-0.519242	-0.595	-0.0751667	0.126333	0.0341224	0.0646707	0.614077	0.522196									1	1	1	1								0	-0.254421	-0.16648	1.1853	-1.00248	-0.411039	-0.207637
SACE_0569	moaA	moaA - molybdenum cofactor biosynthesis protein A	00790 Folate biosynthesis [PATH:sen00790]|||04122 Sulfur relay system [PATH:sen04122]	628802	629851	complement							7.94732	0.170807	0.495333	-0.527	0.127667	0.751404	0.499161	0.1596	0.575706									1	1	1	1								0	-0.0333209	0.421153	0.638151	-0.0690039	0.541291	0.509003
SACE_0570		probable ABC molybdate transporter, substrate binding protein		630043	630441								5.77986	0.103608	-0.786	0.0788333	0.013	0.694474	0.048703	0.563049	0.937906									1	1	1	1								0	3.09811	0.789508	2.53167	1.80623	2.18822	2.17808
SACE_0571		ABC transporter substrate-binding protein	02010 ABC transporters [PATH:sen02010]	630441	631202								5.95855	-0.533849	-1.031	0.036	0.134333	0.0349689	0.0139674	0.841486	0.358689									1	1	1	1								0	0.0804174	-1.06386	0.107498	-0.416678	-0.153829	-0.480288
SACE_0572		ABC transporter, putative molybdenum transport system	02010 ABC transporters [PATH:sen02010]	631277	632038								6.333	-0.118186	-0.527667	0.296	0.110333	0.562232	0.0742339	0.179848	0.487565									1	1	1	1								0	0.863289	-1.00193	-0.396434	-0.685213	0.394088	0.240968
SACE_0573		ABC transporter, ATP-binding protein	02010 ABC transporters [PATH:sen02010]	632079	633239								6.33423	0.264685	0.081	-0.196667	-0.193	0.505965	0.882898	0.295536	0.309436									1	1	1	1								0	1.22736	-0.997419	-0.168803	0.0866501	0.42769	-0.666394
SACE_0574		HAD-superfamily hydrolase, subfamily IIA		633236	634030								6.23005	-0.120473	-0.160667	0.1825	0.047	0.537354	0.456623	0.294478	0.713011									72	54	38	45								0	1.0601	1.65256	0.484062	1.67923	1.29752	1.87836
SACE_0575		hypothetical protein		634040	634378	complement							8.3005	0.539145	-0.474333	-1.21117	-1.24167	0.0512018	0.0617586	0.0131597	0.00146319				-1.24167					1	1	1	1								0	0.0139344	0.502677	0.886353	0.57809	0.492046	-0.336603
SACE_0576		integral membrane protein		634470	634859	complement							6.4005	-0.0310112	-0.614	-0.270333	-0.392333	0.893938	0.0824714	0.133862	0.0354796									1	1	1	1								0	-0.8568	-0.561867	0.392507	-0.237731	-0.799614	0.125278
SACE_0577		phenazine biosynthesis PhzC_PhzF protein		635051	635836	complement							6.38086	-0.535142	-0.532667	-0.388167	-0.226	0.00486596	0.0159478	0.049944	0.2468									3	2	1	1								0	0.976552	-0.212934	0.943143	0.193728	0.560522	0.366905
SACE_0578		AMP-dependent synthetase and ligase		635927	637543								5.20327	-0.252903	-0.038	-0.0466667	0.000666667	0.0717257	0.796728	0.720445	0.996665									1	1	1	1								0	-0.0367819	-0.593289	-0.554822	-0.277959	-0.190346	-0.941161
SACE_0579		hypothetical protein		637775	638020								5.43845	0.0718632	0.157667	0.331333	0.347	0.686849	0.451597	0.113101	0.0742764									1	1	1	1								0	2.07086	1.30167	2.67855	0.866994	0.716865	1.14622
SACE_0580		hypothetical protein		638017	639336								5.39764	0.330061	0.0953333	0.135833	0.185667	0.0494238	0.65242	0.405864	0.200354									1	1	1	1								0	-0.281182	-0.464296	-0.775576	-0.345269	-0.921782	-0.461382
SACE_0581		putative ATPase involved in chromosome partitioning		640015	640779								5.51032	-0.0841779	0.053	0.2825	0.155333	0.691761	0.850294	0.106275	0.28991									1	1	1	1						WT		0	0.051045	-1.4524	-0.634491	-0.379076	-0.167574	-0.724346
SACE_0582		FtsK_SpoIIIE family protein		640949	644755								6.22232	-0.144623	0.041	-0.155833	-0.251333	0.269215	0.782264	0.26082	0.0784881									1	1	1	1								0	0.702833	-1.02566	-0.598603	-0.293523	-0.261568	-1.19713
SACE_0583		hypothetical protein		644799	645149								6.04323	-0.167754	-0.137333	-0.1985	-0.186667	0.323069	0.533774	0.12879	0.213783									1	1	1	1								0	1.1873	-0.40203	0.377461	0.251215	0.195707	-0.0832102
SACE_0584		hypothetical protein		645134	646105		645550	SNV					11.4827	0.977782	0.911667	0.868167	0.517	0.00239056	0.00122216	0.106668	0.0165005									1	1	1	1								0	0.517894	-0.459824	0.153299	-0.439605	0.773338	-0.291234
SACE_0585		hypothetical protein		646102	646542	complement							6.14436	-0.00730958	-0.611	-0.162667	0.211	0.981561	0.179279	0.417819	0.257062									1	1	1	1								0	-0.455216	-1.67528	-0.398924	-1.53109	-0.854878	-0.999723
SACE_0586		hypothetical protein		646557	647102	complement							6.63109	-0.116338	-0.331333	-0.1075	-0.0893333	0.705573	0.361766	0.576675	0.682019									5	2	1	1								0	-0.912313	-1.76669	-1.11387	-1.578	-1.50072	-1.53224
SACE_0587		hypothetical protein		647154	650141	complement							9.12455	0.352633	-2.047	0.0531667	0.377	0.435141	0.0089531	0.741538	0.319947		-2.047							1	1	1	1							Frameshift (+G 332/333)	0	0.107903	-0.864519	-0.569718	-0.659271	-0.790402	-0.924369
SACE_0588		hypothetical protein		650138	650485	complement							6.73991	0.642982	-0.886	0.8165	1.29933	0.180351	0.176551	0.0600926	0.00305576				1.29933					1	1	1	1								0	0.723534	-1.05641	0.232764	-0.627249	-0.437733	-0.411822
SACE_0589		hypothetical protein		650507	650812	complement							9.21891	-0.691479	-2.486	0.875333	0.929	0.311632	0.0237793	0.0357317	0.0657584									1	1	1	1								0	-0.15474	-0.375743	-1.04694	-0.51667	-0.351671	-0.525864
SACE_0590		hypothetical protein		650832	651164	complement							7.54923	-0.0428748	-2.39367	0.746	0.951333	0.946635	0.0283712	0.0643927	0.0284732									1	1	1	1								0	-0.270481	-1.13475	-1.20535	-0.396041	-1.38949	-0.69978
SACE_0591		ribonucleoside-diphosphate reductase beta chain	00230 Purine metabolism [PATH:sen00230]|||00240 Pyrimidine metabolism [PATH:sen00240]	651603	652556	complement							6.85882	-1.36852	-1.696	-1.80283	-0.298333	0.0131441	0.0236085	0.0125286	0.349018									5	6	1	1								0	0.746807	-1.63662	-0.283876	-0.662321	-0.199074	-2.07674	-2.68574	-1.80887
SACE_0592		haloacid dehalogenase-like hydrolase	00630 Glyoxylate and dicarboxylate metabolism [PATH:sen00630]	652676	653299								5.30914	0.0228417	0.0173333	0.043	-0.007	0.828083	0.910068	0.717542	0.950842									1	1	1	1								0	0.380677	-0.147924	0.702527	0.203952	-2.00106	0.278593
SACE_0593		hypothetical protein		653241	653462	complement							6.17368	0.556056	-0.523667	-0.211333	-0.0193333	0.0308887	0.0861436	0.361614	0.932771									1	1	1	1								0	1.28154	0.104157	1.57226	-0.118568	0.641895	-0.223088
SACE_0594		cold-shock DNA-binding domain protein		653734	654126								9.60377	0.36271	-0.246333	0.414	0.859333	0.487765	0.607281	0.127408	0.144585									22	14	7	22	-1.65208							0	1.02109	1.518	0.0925766	0.998411	1.17315	1.35272
SACE_0595		hypothetical protein		654398	654874	complement							6.66386	-0.358954	-0.533	0.175833	0.397667	0.318344	0.166068	0.572242	0.162537									7	9	1	8								0	0.233591	-0.0970154	0.142251	-0.327943	0.876081	0.839097
SACE_0596		hypothetical protein		654978	656888	complement							8.08218	-0.483271	-1.88133	-0.575667	-0.755	0.173139	0.000112225	0.0349008	0.106636		-1.88133							1	1	1	1								0	-0.152922	-0.900095	-0.499284	-0.909977	-0.83936	-1.31713
SACE_0597		glutamine cyclotransferase precursor		657000	658142	complement							5.70373	-0.0576692	0.207	-0.199	0.00566667	0.705842	0.320526	0.287922	0.961978									1	1	1	1								0	0.369527	0.4912	0.0226713	-0.00990832	-0.177538	0.0987197
SACE_0598		hypothetical protein		657702	658757								6.64877	-0.280303	0.208667	0.319167	0.323667	0.343827	0.278543	0.271688	0.225042									2	2	6	5								0	0.168263	1.23997	1.5077	-0.173701	1.29742	0.794761
SACE_0599		putative heat shock protein, HSP90-family		658754	661708								5.84086	-0.0502676	0.209333	0.141	0.156	0.858789	0.512064	0.383187	0.362129									11	7	1	6	-3.45943					HP		0	0.57167	0.776118	1.13071	-0.124073	-0.0122372	-0.356639
SACE_0600		putative DNA-binding protein		662354	663553								7.78591	1.13118	1.04933	1.16533	1.99567	0.0269821	0.0775578	0.0275486	0.000105314				1.99567					1	1	1	1								0	-0.369256	0.519265	0.990139	-0.0376823	0.584137	0.138511
SACE_0601		multidrug ABC transporter, ATP-binding protein	02010 ABC transporters [PATH:sen02010]	664266	666092								7.74882	-0.523956	-0.881333	-0.7165	-0.489333	0.086302	0.0201681	0.0598507	0.0943172									1	1	1	1								0	0.393935	-1.7332	-0.76426	-0.568731	-0.342725	-1.09933
SACE_0602		hypothetical protein		666076	666537								6.06414	0.414411	0.561	-0.780167	0.146667	0.480541	0.469884	0.011854	0.721913									1	1	1	1								0	-0.293694	-2.90313	-1.35605	-1.06799	-2.10644	-2.98953
SACE_0603		hypothetical protein		666534	669206								5.52464	0.360478	0.075	-0.186333	0.203333	0.0469632	0.686686	0.270536	0.255396									1	1	1	1								0	0.270703	-2.64854	-1.27407	-0.720154	-0.967902	-1.7896
SACE_0604	ilvB	ilvB - acetolactate synthase large subunit	00290 Valine, leucine and isoleucine biosynthesis [PATH:sen00290]|||00650 Butanoate metabolism [PATH:sen00650]|||00660 C5-Branched dibasic acid metabolism [PATH:sen00660]|||00770 Pantothenate and CoA biosynthesis [PATH:sen00770]	669203	670885								5.93595	0.370865	-0.384	-0.749833	0.246333	0.22749	0.0988129	0.0023897	0.56226									1	1	1	1								0	0.654547	-1.75996	-0.833777	-0.237142	0.219743	-1.52074
SACE_0605		hypothetical protein		670869	671426								5.94082	0.371041	-0.00666667	-0.443833	0.588	0.178276	0.972877	0.0391967	0.11252									1	1	1	1								0	0.871167	-1.64992	-1.56781	0.180893	0.0838462	-1.60165
SACE_0606	fabF	fabF - 3-oxoacyl-acyl-carrier-protein synthase II		671423	672571								5.61836	-0.0794126	0.700667	0.0383333	0.488333	0.808537	0.171042	0.764827	0.0247536									1	1	1	1								0	-0.247453	-2.47516	-1.25579	-0.416678	-0.113307	-0.796533
SACE_0607		hypothetical protein	00564 Glycerophospholipid metabolism [PATH:sen00564]	672565	673305								6.04841	0.270105	0.609667	0.3225	0.465	0.240482	0.0633459	0.211368	0.0115415									1	1	1	1								0	-0.139071	-2.52762	-1.90823	-1.33975	-1.90228	-1.51803
SACE_0608		hypothetical protein		673302	674228								13.376	-0.508075	-1.02333	-1.3605	-1.04867	0.238557	0.0190598	0.044449	0.0241009									1	1	1	1								0	1.32086	-1.04703	-0.32919	0.111933	-1.55752	-0.508808
SACE_0609		hypothetical protein		674333	674620	complement							6.45259	0.106256	-0.238333	0.165167	-0.113	0.45496	0.279611	0.194702	0.329515									1	1	1	1								0	3.47944	1.66718	2.46534	1.32968	3.84415	1.95115
SACE_0610		xanthine_uracil_vitamin C permease		674671	676131								5.39609	0.136811	0.282667	-0.157833	-0.00566667	0.485412	0.221364	0.335841	0.971558									1	1	1	1								0	-0.234142	-1.6572	-0.572005	-0.768909	-1.53269	-1.23269
SACE_0611		transcriptional regulator, MarR family		676226	676660								6.9615	0.496191	-1.40067	-0.9195	-0.07	0.131461	0.00167371	0.00534913	0.830782		-1.40067							1	1	1	1								0	-0.695472	-0.284116	0.997996	-0.00295597	0.202759	1.76403
SACE_0612		probable multidrug efflux transport protein		676686	678026								5.98718	0.550974	-0.301667	-0.707667	0.145333	0.108253	0.474765	0.0048022	0.521679									1	1	1	1								0	0.0542572	-0.72231	0.0861605	-0.525696	-0.967417	0.737931
SACE_0613		acetyltransferase, GNAT family		678049	678582	complement							7.54932	0.58407	0.120333	0.7475	0.929	0.178019	0.67114	0.274939	0.0290867									1	1	1	1								0	1.30981	-0.127806	0.623	0.479132	1.13279	-0.19646
SACE_0614		hypothetical protein		679005	679652								5.423	0.481267	-0.0423333	0.0995	0.119	0.0349798	0.823937	0.497341	0.601936									1	1	1	1								0	0.693484	-0.381624	0.555261	0.131919	0.317828	-0.262166
SACE_0615		transcriptional repressor, CopY family		679672	680031								6.69895	0.668241	1.18433	0.701167	0.385667	0.139855	0.0845589	0.0241671	0.0215729									1	1	1	1								0	-0.283157	0.332911	1.13283	-0.278717	-0.023737	0.587396
SACE_0616		hypothetical protein		680028	680969								9.64773	-0.722855	0.511333	0.0756667	0.279333	0.0123942	0.0315994	0.793445	0.304761									1	1	1	1								0	1.1235	0.315267	1.1385	-0.108379	-0.556993	0.241594
SACE_0617		DsbA-like thioredoxin domain protein		681012	681710								8.11382	0.517616	0.553333	0.520667	0.576	0.0472122	0.0650793	0.0348998	0.00345299									9	1	2	1								0	1.6712	2.06757	1.90479	1.55175	2.61248	3.97785
SACE_0618		integral membrane cytochrome biogenesis protein		681707	682567		681818	SNV	CAL99963.1:p.Gly38Ser				5.64118	0.152917	0.0163333	-0.062	-0.0746667	0.502491	0.951754	0.673399	0.667564									1	1	1	1							Missense (G38S)	0	0.394716	0.200495	0.389818	0.098194	0.0840307	1.35335
SACE_0619	sodF	sodF - superoxide dismutase Fe-Zn 1 FeSOD I		682707	683336	complement							10.3607	-0.736191	-0.232667	-0.552833	-1.37633	0.373392	0.620728	0.616613	0.0732026									130	153	138	163				down				0	0.342525	1.775	-0.0398923	2.64188	3.99945	2.79753
SACE_0620		putative iron ABC transporter binding protein	02010 ABC transporters [PATH:sen02010]	683738	684682								6.19123	-0.647865	-0.108	0.771333	-0.234333	0.0921286	0.795239	0.0137777	0.28667									2	1	1	1								0	0.709462	1.60619	1.55716	0.797384	0.855417	-0.248814
SACE_0621		ABC iron transporter, permease component	02010 ABC transporters [PATH:sen02010]	684679	685692								6.43982	0.290976	1.29367	0.893833	0.444	0.468891	0.0124105	0.0616392	0.0645984									1	1	1	1								0	1.06563	1.45611	1.07904	0.602418	0.94963	0.0679165
SACE_0622	fecC	fecC - putative ABC transporter ATP-binding protein	02010 ABC transporters [PATH:sen02010]	685689	686477								7.41382	0.295196	1.32833	0.98	-0.224	0.533565	0.00360017	0.228876	0.263145		1.32833							1	1	1	1								0	1.16587	1.38383	1.83416	0.46428	0.2707	-0.512532
SACE_0623		hypothetical protein		686615	688048	complement							5.62209	0.367945	0.321333	1.27267	1.89567	0.33215	0.301897	0.0673621	9.28002e-05				1.89567					1	1	1	1								0	0.18765	-1.46015	-0.910132	-0.512353	-1.02392	-0.575007	1.09669
SACE_0624	mocA	mocA - oxidoreductase, aldo_keto reductase family		688267	689202	complement							6.44491	0.664178	-0.729	0.546833	0.971667	0.203093	0.0548036	0.138151	0.000567268									2	2	1	7								0	0.754287	-0.705989	-0.12631	0.290676	-0.406938	-0.185057
SACE_0625		drug resistance transporter, Bcr_CflA family		689267	690559	complement							8.22609	1.14722	-1.32933	0.170667	1.396	0.064726	0.00201589	0.66388	0.00225229		-1.32933		1.396					1	1	1	1						HP		0	-0.842758	-1.37667	-0.780849	-1.20248	-1.70784	-0.816618
SACE_0626		hypothetical tRNA_rRNA methyltransferase Rv0881	00340 Histidine metabolism [PATH:sen00340]|||00350 Tyrosine metabolism [PATH:sen00350]|||00624 Polycyclic aromatic hydrocarbon degradation [PATH:sen00624]	690652	691515								5.31659	0.155458	-0.062	-0.0258333	0.0933333	0.464318	0.810286	0.817283	0.629782									1	1	1	1								0	2.94154	1.96602	2.54091	1.95676	2.06864	1.94286
SACE_0627		hypothetical protein		691520	692206								7.29832	-0.646453	-0.958	-0.4165	-0.440667	0.0824037	0.0319981	0.301329	0.197844									1	1	1	1								0	1.86738	0.978841	1.4836	1.57797	0.931293	0.817104
SACE_0628		hypothetical protein		692521	692748								6.32968	0.218907	0.577667	0.486	0.235667	0.247993	0.034672	0.0633972	0.0961357									1	1	1	1								0	8.41516	4.52835	6.38433	0	0	0
SACE_0629		hypothetical protein		692874	693830	complement							7.48477	0.115503	-0.307	-1.18283	-1.23033	0.660803	0.26627	0.000691991	0.00433456			-1.18283	-1.23033					1	1	1	1								0	-0.0505046	0.643496	0.748667	-0.132967	0.0823794	0.320909
SACE_0630	serC	serC - phosphoserine aminotransferase	00260 Glycine, serine and threonine metabolism [PATH:sen00260]|||00680 Methane metabolism [PATH:sen00680]|||00750 Vitamin B6 metabolism [PATH:sen00750]	694110	695255	complement							8.02786	-0.824413	-0.0856667	-0.0616667	-0.258	0.0022667	0.760106	0.65697	0.203177									90	78	67	64						BOTH		0	0.284149	0.332369	0.403586	0.405869	0.964625	0.68223
SACE_0631		hypothetical protein		695429	696046	complement							5.69327	0.125371	-0.216333	-0.444833	-0.165	0.707565	0.352902	0.369641	0.563484									1	1	1	1								0	2.068	2.33214	2.42773	1.88437	1.54437	-0.821288
SACE_0632	citA4	citA4 - citrate Si synthase	00020 Citrate cycle (TCA cycle) [PATH:sen00020]|||00630 Glyoxylate and dicarboxylate metabolism [PATH:sen00630]	696107	696589	complement							9.82205	0.199179	-0.632667	-0.395667	-0.128667	0.650837	0.119926	0.491361	0.425484									1	1	1	1								0	2.65404	3.20505	3.94928	2.59087	0.71777	-0.108945
SACE_0633	citA	citA - citrate synthase	00020 Citrate cycle (TCA cycle) [PATH:sen00020]|||00630 Glyoxylate and dicarboxylate metabolism [PATH:sen00630]	696577	697242	complement							6.53136	-0.0553103	-0.832667	-0.6185	-0.164	0.853767	0.0206003	0.207818	0.221269									1	1	1	1								0	2.74659	3.38376	3.85768	2.47847	1.95716	-0.75519
SACE_0634	ureA	ureA - urease gamma subunit protein	00230 Purine metabolism [PATH:sen00230]|||00330 Arginine and proline metabolism [PATH:sen00330]|||00791 Atrazine degradation [PATH:sen00791]	697541	697843								7.62441	-0.697553	-2.10267	-1.7	-0.538	0.486447	0.115154	0.195473	0.0169382									4	6	1	1						WT		0	1.04002	-0.37244	0.614639	1.02258	0.30658	-0.233546	1.00431	-1.40949
SACE_0635	ureB	ureB - urease beta subunit	00230 Purine metabolism [PATH:sen00230]|||00330 Arginine and proline metabolism [PATH:sen00330]|||00791 Atrazine degradation [PATH:sen00791]	697890	698258								6.84177	-1.06153	-1.80067	-1.4845	-0.2	0.202837	0.104773	0.150405	0.411408									1	1	1	1							Frameshift (-C 352)	0	2.75977	1.74322	2.36246	2.06761	-0.21476	0.323172	1.13166	-1.27832
SACE_0636	ureC	ureC - urease alpha subunit	00230 Purine metabolism [PATH:sen00230]|||00330 Arginine and proline metabolism [PATH:sen00330]|||00791 Atrazine degradation [PATH:sen00791]	698255	699982								6.73223	-1.1277	-2.224	-1.57383	-0.119	0.227473	0.0715634	0.192108	0.63448									1	1	1	1								0	0.20422	-0.155432	0.111182	-0.205427	-0.16353	-0.726023		-1.01862
SACE_0637	ureF	ureF - putative urease accessory protein		699982	700683								5.94295	-0.086485	-1.274	-0.996	-0.0106667	0.910365	0.219023	0.244371	0.940361									1	1	1	1								0	2.78713	2.77963	2.66877	1.04247	2.36213	2.49612
SACE_0638	ureG	ureG - urease accessory protein		700673	701419								5.22959	-0.515786	-0.937	-0.4225	0.00766667	0.278517	0.173885	0.332951	0.94935									4	7	1	1								0	0.682099	0.31629	-0.0321273	0.277124	0.382676	-0.703859
SACE_0639	ureD	ureD - putative urease accessory protein		701423	702190								5.59064	-0.0675097	-0.873667	-0.563	0.0936667	0.894691	0.227887	0.283311	0.446355									1	1	1	1								0	1.21931	0.930574	0.935945	0.604985	1.73461	-0.100685
SACE_0640		putative integral membrane protein		702356	702952	complement							5.52477	0.130779	-0.807333	0.0965	-0.123667	0.701437	0.0607137	0.796393	0.461911									1	1	1	1								0	-0.126684	-1.42241	-0.551307	-1.21044	-1.3764	-1.35052
SACE_0641	pdxH	pdxH - pyridoxamine 5'-phosphate oxidase	00750 Vitamin B6 metabolism [PATH:sen00750]	703270	703938								6.05973	-0.253784	-0.502333	-0.176833	0.519667	0.60964	0.330131	0.751272	0.218799									11	11	4	7								0	0.587856	-0.610547	0.0347702	0.0768471	0.318419	-0.161546	1.18833
SACE_0642		probable multidrug resistance transporter, MFS superfamily		704109	705431								5.50182	0.539098	0.123333	0.0433333	-0.0776667	0.00802427	0.593397	0.741672	0.683314									1	1	1	1								0	0.22094	0.403445	0.199674	-0.364824	-0.355781	-1.08277
SACE_0643		cationic amino acid transporter, APC family		705569	706942		705495	SNV		promoter		yes	5.7235	0.489266	0.519667	0.187833	0.151333	0.0232206	0.0530035	0.371775	0.27682									1	1	1	1						HP		0	0.197408	-0.28625	-1.12756	-0.25236	-1.26434	-1.57456
SACE_0644	yihR	yihR - predicted aldose-1-epimerase	00010 Glycolysis / Gluconeogenesis [PATH:sen00010]	706977	707903								6.64359	0.186601	0.579	0.205833	0.079	0.533401	0.110215	0.57181	0.608283									2	1	1	1								0	0.0540885	-0.583914	-0.405156	-0.486668	-0.109322	-0.901497
SACE_0645	acd	acd - acyl-CoA dehydrogenase	00281 Geraniol degradation [PATH:sen00281]	708952	710100	complement	708548	SNV		proximal gene missing in gene model similar to SACE_6098		yes	5.92355	0.241954	-0.333333	-0.138333	0.00866667	0.627064	0.601512	0.256225	0.983933									1	1	1	1								0	2.60756	2.11518	2.19115	2.14796	1.06101	0.322172
SACE_0646		possible transcriptional regulator, TetR family		710258	710920								5.82268	-0.184295	0.0753333	-0.148667	-0.103667	0.354421	0.688476	0.570181	0.425802									1	1	1	1								0	0.639861	0.514553	0.833246	0.100776	-0.391439	-0.70552
SACE_0647	cscK	cscK - ribokinase:carbohydrate kinase, PfkB	00051 Fructose and mannose metabolism [PATH:sen00051]|||00500 Starch and sucrose metabolism [PATH:sen00500]|||00520 Amino sugar and nucleotide sugar metabolism [PATH:sen00520]	710917	711846								6.09586	-0.480468	-0.123667	-0.0125	0.000666667	0.0909925	0.656767	0.967705	0.995247									30	36	3	11	-3.32193	-1.71049				WT		0	0.190577	0.0251193	0.697854	-0.158217	-0.259138	0.0195967
SACE_0649	gltA-2	gltA-2 - citrate synthase	00020 Citrate cycle (TCA cycle) [PATH:sen00020]|||00630 Glyoxylate and dicarboxylate metabolism [PATH:sen00630]	712643	713947								8.67555	0.872591	0.495667	1.17767	1.05733	0.0264844	0.0692103	0.0354096	0.0166671									238	198	134	338						BOTH		0	0.795699	1.50716	-1.00251	1.87184	1.68574	2.5536	2.0962
SACE_0650	cloP	cloP - O-methyltransferase		714121	714933	complement							5.61268	-0.223375	0.485	-0.524167	-0.675667	0.432141	0.243949	0.0435304	0.00349181									1	1	1	1								0	0.852218	-0.939582	-0.736095	-0.00355735	-0.760271	-0.328316
SACE_0651	cypA	cypA - cytochrome P450-like enzyme	00363 Bisphenol degradation [PATH:sen00363]|||00624 Polycyclic aromatic hydrocarbon degradation [PATH:sen00624]|||00627 Aminobenzoate degradation [PATH:sen00627]|||00903 Limonene and pinene degradation [PATH:sen00903]	714930	716198	complement							5.85668	-1.29935	-0.249667	-0.877167	-1.35467	0.00073796	0.48065	0.0207152	0.00151673	-1.29935			-1.35467					1	1	1	1							Frameshift (+C 16/17; +C 22/23)	0	0.771562	-2.20581	-0.740248	-0.261209	0.0524041	-1.07729
SACE_0652	iroB	iroB - putative glucosyltransferase		716246	717397	complement	716423..716424	MNV	CAL99996.1:p.Ala325Val				6.56082	0.395131	0.307333	0.3555	0.155333	0.141625	0.275315	0.318411	0.352552									1	1	1	1							Missense (A325V)	0	0.195112	-2.50883	-1.0593	-0.460173	-0.245468	-1.86699
SACE_0653		hypothetical protein		717413	718435	complement							5.27018	0.191395	0.0836667	-0.676333	-0.719667	0.317063	0.636607	0.00275637	0.0193988									1	1	1	1								0	0.603001	-2.63297	0.0955922	0.0776757	-1.1091	-2.09637	-1.08784
SACE_0654		ABC transporter permease Na+ exclusion		718864	720039	complement							8.42132	0.579741	0.631	0.8785	0.969333	0.0829153	0.0292391	0.0503331	0.0239759									1	1	1	1								0	0.430525	-0.328217	0.122333	0.00258726	-0.69312	-0.455161
SACE_0655		ABC transporter, ATP-binding component		720036	720935	complement							7.89445	0.332763	0.0383333	0.348833	0.0533333	0.148633	0.81127	0.23187	0.817738									1	1	1	1								0	0.168009	-0.649835	-0.171029	-0.703864	-0.407841	-0.901546
SACE_0656	tnp9B	tnp9B - transposase, IS4 family,		721067	721495	complement							6.301	1.04244	0.436667	0.265	-0.193	0.0450495	0.205162	0.106307	0.729011									1	1	1	1								0	1.43922	-1.41642	-0.591883	-1.2654	-0.839909	-0.297904
SACE_0657		IS1647-like transposase		721546	721866	complement							6.26441	0.627966	0.625667	0.1185	-0.248	0.0831917	0.128851	0.366805	0.469185									1	1	1	1							Excision	0	0.138026	-1.2859	0.458105	-0.519016	0.145503	-0.398413
SACE_0658	glpD	glpD - glycerol-3-phosphate dehydrogenase	00564 Glycerophospholipid metabolism [PATH:sen00564]	722391	723971	complement							6.04668	-0.362613	-0.421333	0.0696667	0.172667	0.0921692	0.109075	0.740202	0.267626									1	1	1	1								0	0.783158	-1.08538	0.0466103	-0.206793	-0.238957	-0.184475
SACE_0659		TetR-family transcriptional regulator		724489	725220	complement							6.64318	-0.0806082	-0.387667	-0.240833	0.561	0.812119	0.200621	0.527854	0.129344									1	1	1	1								0	0.486061	-0.705549	0.0558901	-0.220768	0.147495	-0.108059
SACE_0660		FAD linked oxidase-like	00565 Ether lipid metabolism [PATH:sen00565]	725237	726886								6.53032	-0.0218151	-0.625667	-0.0901667	0.0863333	0.955888	0.143241	0.598026	0.817273									2	1	1	1								0	0.245923	-0.616557	0.506095	-0.163827	0.13439	0.101579
SACE_0661		xanthine_uracil_vitamin C permease		727432	728769								4.84036	0.301886	0.0856667	-0.170167	0.161333	0.0975189	0.661073	0.298322	0.376863									1	1	1	1								0	0.255035	-1.88601	-0.746959	-0.804442	-0.864107	-1.47682
SACE_0662		cytosine deaminase or related metal-dependent hydrolase	00791 Atrazine degradation [PATH:sen00791]	728750	730102								5.8405	0.151395	0.457333	0.495333	0.628333	0.522026	0.16326	0.0362434	0.00238313									1	1	1	1								0	1.06366	-2.09648	-0.691624	-0.469783	-0.0380959	-1.79875
SACE_0663		hypothetical protein		730099	730806								13.0795	1.03975	0.455667	0.274667	0.133667	0.00305662	0.0860427	0.480921	0.635361	1.03975								1	1	1	1								0	1.11081	-0.797252	-0.498453	-0.379295	0.384353	-0.640892
SACE_0664		transcriptional regulator, LacI-family		730929	731945	complement							5.95514	0.218573	-0.135	-0.117667	0.266667	0.164171	0.508145	0.380775	0.0932897									1	1	1	1								0	0.821608	0.570737	1.629	0.343713	1.25852	1.40466
SACE_0665		hypothetical protein		732175	732687								9.46	-0.961501	-1.24333	-1.10417	-1.54267	0.0136633	0.000339282	0.0433192	0.00215384		-1.24333		-1.54267					9	15	12	5		-1.58496						0	0.978409	-0.0810614	-0.375982	0.355485	0.134363	0.405465
SACE_0666		hypothetical protein		732733	733122	complement							5.86695	-0.0190635	0.307333	-0.0901667	0.315667	0.898232	0.0681106	0.521769	0.068726									1	1	1	2								0	0.955854	0.915987	1.51079	0.40433	1.1889	0.0827761
SACE_0667		cell divisionFtsK_SpoIIIE		733115	735940	complement							5.3515	-0.127348	0.0296667	-0.1855	0.107333	0.30848	0.842918	0.159377	0.472079									1	1	1	1							Missense (F874L)	0	0.329875	0.0213657	0.506827	-0.263835	-0.490771	-0.554325
SACE_0668		hypothetical protein		736271	736522	complement							6.13873	0.693857	0.718667	0.776833	0.931	0.00984552	0.0112051	0.0638192	0.00200632									1	1	1	1								0	6.70865	4.25412	6.80813	5.26516	7.01183	0
SACE_0669		hypothetical protein		736526	736786	complement							7.05068	0.345092	0.395667	0.512167	0.456667	0.147538	0.106434	0.0178689	0.091942									1	1	1	1								0	0.729994	-0.179577	0.226542	0.0460285	0.928834	1.20429
SACE_0670		hypothetical protein		736954	737781	complement							5.87386	-0.169174	-0.0353333	0.217	0.239667	0.232596	0.836604	0.18127	0.105394									1	1	1	1								0	0.777457	0.588927	0.273015	0.456948	1.57139	-0.602964
SACE_0672		conserved protein PRC-barrel domain		738492	738884	complement							6.13873	-0.436116	-0.683333	-1.2955	-2.52367	0.0314871	0.00382834	0.00229743	6.66002e-06			-1.2955	-2.52367					1	1	1	1								0	0.931777	-1.67562	-0.812827	-0.419755	-1.46454	-1.5491
SACE_0673		lipase	00561 Glycerolipid metabolism [PATH:sen00561]	739120	739923	complement							6.91723	0.0575873	0.423333	0.35	-0.0833333	0.842957	0.283879	0.0592607	0.549223									4	1	3	1								0	1.42901	0.180753	0.579152	0.513362	0.947099	1.04025
SACE_0674		lipoprotein		740240	740842	complement							6.2105	1.47898	1.158	1.71017	0.716333	0.0261066	0.0594171	0.0168661	0.00775059									1	1	1	2								0	0.730395	-1.11459	-0.0527778	-0.484772	0.949742	1.89283
SACE_0675		lysozyme M1 precursor		741284	742072								7.11245	0.813984	0.454333	0.376833	0.935667	0.000845723	0.0702557	0.139809	0.000430766									12	16	13	8								0	-0.348254	0.165433	0.437573	-0.364369	0.0563405	-0.0095589
SACE_0677		probable copper resistance transporter		742929	743984	complement																								1	1	1	1								0	0.734677	0.45811	0.725313	0.568543	0.629707	0.0601921
SACE_0678		integral membrane protein		745061	746002								5.87782	-0.180911	0.156333	0.0321667	0.136333	0.351922	0.500727	0.842047	0.386062									1	1	1	1								0	0.325454	-0.45723	0.138359	-0.0270141	-0.312293	0.369915
SACE_0679		glycosyl transferase, group 1		746068	747234								6.33477	-0.403868	0.239	0.392833	0.368333	0.195228	0.521199	0.145042	0.0289717									1	1	1	1								0	0.748843	0.300217	-0.172884	1.19119	0.66329	1.42397
SACE_0680		hypothetical protein		747416	747760								10.1737	0.163085	0.877667	0.6275	0.331333	0.659269	0.0346026	0.163285	0.131461									1	1	1	1								0	2.64157	1.23937	1.36249	2.00994	2.33339	3.09112
SACE_0681		alpha_beta hydrolase fold		747652	748521								10.1438	-0.71281	0.649	0.854333	0.652	0.233281	0.321758	0.156528	0.0548177									1	1	1	1								0	0.645173	-0.631525	-0.467455	0.1675	-0.500893	0.15578
SACE_0682		glycosyl transferase, group 1		749142	750278								6.52609	-0.455688	-1.313	-1.31417	-1.418	0.190297	0.0139416	0.00203884	0.00062568			-1.31417	-1.418					1	1	1	1								0	-1.25314	-1.84994	-1.74462	-1.80191	-3.01401	-1.83408
SACE_0683		hypothetical protein		750607	751323	complement							7.07755	-2.25486	-2.63067	-2.56483	-2.62233	0.00213291	0.00679925	0.00476371	0.000207453	-2.25486	-2.63067	-2.56483	-2.62233					1	1	1	1								0	-0.0777875	-2.94666	-0.338343	-1.21039	-1.65668	-2.35941	-2.90958	-1.2878
SACE_0684		probable transcriptional regulator, AraC family		751847	752866	complement							7.25832	0.334205	0.167333	0.218167	0.140333	0.154796	0.565257	0.314861	0.416648									1	1	1	1								0	0.943571	-1.36371	0.394794	0.197333	0.453998	-0.348585
SACE_0685		NmrA-like		752966	753763								6.946	0.278362	0.0113333	0.398333	0.143667	0.372242	0.969348	0.272755	0.537659									1	1	1	1								0	0.445261	-1.98901	-0.471492	-0.540202	-0.862255	-1.84008
SACE_0686		transposase for IS3518		754393	755199	complement							5.80259	0.0612102	-0.098	0.0615	-0.278333	0.807257	0.734726	0.817806	0.142968									1	1	1	1								0	-0.656715	0.144823	-1.12074	-0.662487	-2.59837	-1.03142
SACE_0687		transposase for IS3517		755244	755567	complement							6.013	0.62752	-0.359667	-0.3495	-0.425	0.0477336	0.15775	0.0683875	0.211987									1	1	1	1								0	1.54131	-0.151207	0.717807	0.333135	0.13412	0.20288
SACE_0688		SSS sodium solute transporter superfamily		755829	757421	complement							7.12895	-0.255924	0.342333	0.2435	0.425333	0.675482	0.674457	0.509369	0.126765									1	1	1	1								0	-1.0453	0.0476705	-0.907592	-0.739903	-1.6025	-1.39512
SACE_0689		hypothetical protein		757418	757648	complement							9.79382	-1.70734	-0.694333	-0.523333	0.381	0.00282779	0.294357	0.0287531	0.0612525	-1.70734								1	1	1	1								0	1.95353	2.23006	1.94484	2.33901	1.93622	-0.775431
SACE_0690		putative signal transduction histidine kinase membrane protein		758562	762005								8.792	-0.820302	1.25267	0.815833	1.338	0.226425	0.097266	0.123903	0.0100447									23	8	42	3								0	0.640785	1.12375	0.229783	0.454306	0.141227	-0.269582
SACE_0691	cvnB1	cvnB1 - hypothetical protein		762088	762528								8.31873	-0.848769	-0.733333	0.0811667	-0.256333	0.0553814	0.154577	0.737591	0.437223									21	14	27	17						BOTH		0	1.2557	1.50457	0.208711	1.67126	2.07308	0.974938	1.12748	1.21175
SACE_0692	cvnC6	cvnC6 - hypothetical protein		762596	763090								7.52282	0.0148518	0.607	0.98	1.25633	0.964049	0.0650101	0.0211876	0.000214314				1.25633					3	1	1	1						HP		0	-0.00180526	0.291003	-0.377513	0.450395	0.40322	-0.71785	1.10884	1.32476
SACE_0693	cvnD6	cvnD6 - ATP_GTP-binding protein		763071	763742								7.31877	-1.09259	-0.369	0.821833	0.675333	0.0146041	0.471212	0.00152325	0.00432018									31	30	25	21						HP		0	-0.268129	0.1391	0.178537	-0.248125	0.235338	-0.0516663
SACE_0694		acetyltransferase, GNAT family		763937	764575	complement							6.89936	0.449458	0.449667	0.509833	0.272333	0.0267322	0.0485668	0.109172	0.0829554									1	1	1	1								0	-0.783484	-1.32382	-0.348372	-1.13959	-0.804792	-0.785233
SACE_0695		hypothetical protein		765395	766219	complement							6.05086	-0.355255	0.132333	0.363	0.119333	0.127998	0.637389	0.0721584	0.437725									27	9	16	12								0	0.779352	1.03492	-0.623073	0.89937	0.820093	0.838133
SACE_0696		hypothetical protein		766308	767402	complement							7.153	0.304489	0.223667	0.376833	-0.14	0.0878522	0.283461	0.0930355	0.364798									1	1	5	10								0	1.25015	0.930641	1.0725	0.85347	0.746919	0.942637
SACE_0697		transcriptional regulator, ArsR family		767442	767762	complement							5.64691	-0.249077	-0.949333	-0.846	-0.143333	0.241976	0.00654568	0.00930805	0.458105									6	10	1	1								0	-0.321953	-0.635447	0.378912	0.370853	1.15556	-7.48436
SACE_0698		oxidoreductase		767876	768952								9.09405	-0.0578546	-4.46067	-4.149	-2.20667	0.953891	0.00244446	0.0236781	0.0107018		-4.46067							219	308	26	19	-3.07435	-4.01886	down	down	4-->0			0	-1.36245	-2.02601	-1.11974	-1.36232	-1.90255	-1.47327
SACE_0699		2,4-dihydroxyhept-2-ene-1,7-dioic acid aldolase	00350 Tyrosine metabolism [PATH:sen00350]	769006	769758								7.27268	0.342521	-3.36867	-2.811	-1.213	0.638249	0.00314759	0.0219266	0.0364749		-3.36867							1	1	1	1						WT		0	0.0878811	-0.0809946	0.193185	0.0462714	0.051819	-0.661078
SACE_0700		oxidoreductase, short-chain dehydrogenase_reductase family		769886	770629								6.20209	-0.139809	-2.849	-1.58417	-0.762	0.722076	0.00034117	0.0100629	0.0449035		-2.849							1	1	1	1								0	0.180228	0.0733755	1.30059	0.0124374	0.0263164	0.425575
SACE_0701		ArsR-family transcriptional regulator		770639	771334	complement							6.30645	0.153908	-1.106	-0.521333	-0.49	0.629655	0.0455532	0.0235412	0.00490479									1	1	1	1								0	-0.331211	-0.96877	-0.443512	-0.910789	0.283487	-0.770341
SACE_0702		hypothetical protein		771389	772339	complement							5.69405	-0.122511	-0.729333	0.434833	0.278667	0.614634	0.0543574	0.0260583	0.149842									1	1	1	1								0	0.010524	-1.99923	-0.961227	-1.34274	-1.52547	-1.33118
SACE_0703		putative carboxypeptidase		772682	773236								8.02936	0.234005	-2.38767	2.609	2.805	0.728129	0.00798538	0.0184828	0.000381491		-2.38767		2.805					1	1	1	1								0	0.222823	-2.73137	-0.357572	-0.667075	-0.487765	-2.58768
SACE_0704		lysozyme M1 precursor		773252	773977								6.3365	0.635592	-0.00733333	1.568	1.49	0.206125	0.988433	0.0261066	0.00250047				1.49					1	1	1	1								0	-0.236364	-1.65741	-1.67724	-0.716169	-1.08327	-0.709093
SACE_0705		PEP phosphonomutase		774077	774877								5.25209	0.300508	0.009	0.151667	0.0983333	0.0567665	0.95594	0.261623	0.555103									1	1	1	1								0	0.566548	-1.41305	-0.986309	-0.0732291	-0.391335	-0.624557
SACE_0706		putative Streptomyces subtilisin inhibitor-like protein		775113	775514								7.04118	3.34964	3.897	3.36267	4.17067	0.00486196	0.01446	0.028921	0.000164804	3.34964			4.17067					1	1	1	1						WT		0	-0.270285	0.274875	1.51356	0.814202	3.13048	5.54264		4.00674
SACE_0707		hypothetical protein		775631	776035								6.26955	2.10833	2.25667	2.04217	1.92633	0.0105297	0.014973	0.0781669	0.0058131				1.92633					1	1	1	1								0	0.495449	0.991131	0.94584	0.372577	2.79474	4.51322		2.10005
SACE_0708		hypothetical protein		776083	776241								6.21327	2.6457	2.531	1.97983	1.63833	0.00824955	0.0100221	0.16502	0.0267785	2.6457								1	1	1	1								0	10.6039	5.65701	9.41477	0	9.37627	10.6593		1.1534
SACE_0709		putative peptidyl-prolyl cis-trans isomerase		776238	776711								9.20536	-0.023248	0.728333	2.6495	0.712	0.974354	0.195884	0.036793	0.121764									1	1	1	1								0	0.6545	-0.303728	0.0170835	0.0783969	0.122543	2.57704		1.01925
SACE_0711		putative IS element transposase		776922	778160								6.28532	0.0955685	-0.303333	0.5195	-0.154	0.762768	0.377769	0.191073	0.485482									1	1	1	1								0	-0.345683	-2.19214	-1.29273	-0.706797	-2.0578	-1.52072
SACE_0712		putative erythromycin esterase		778214	778594								5.81759	0.0630872	0.235333	0.421667	0.151667	0.79443	0.314912	0.131417	0.534512									1	1	1	1								0	0.946474	-2.18905	1.25536	-0.750384	-0.854423	-1.33874
SACE_0713	eryK	cytochrome P450 Erythromycin B and D C-12 hydroxylase	00522 Biosynthesis of 12-, 14- and 16-membered macrolides [PATH:sen00522]|||01052 Type I polyketide structures [PATH:sen01052]	778654	779847								5.874	-0.41134	0.272	1.1655	1.12067	0.094364	0.341943	0.00116699	8.44039e-05			1.1655	1.12067	0.120849	1.59067	1.59267	3.26523	19	11	21	21								0	0.432197	-0.00754649	-0.241294	-0.25504	0.46653	0.448174
SACE_0714	eryBVII	eryBVII - dTDP-4-deoxyglucose 3,5-epimerase	00521 Streptomycin biosynthesis [PATH:sen00521]|||00523 Polyketide sugar unit biosynthesis [PATH:sen00523]	779802	780404	complement							12.0554	-0.385696	1.702	3.681	2.49133	0.486074	0.0171027	0.00137714	6.14772e-05			3.681	2.49133					24	15	20	12						HP		0	1.68492	1.29756	0.843244	1.30984	1.79922	2.50409	1.55945	1.75347
SACE_0715	eryCV	EryCV NDP-4,6-dideoxyhexose 3,4-enoyl reductase		780412	781881	complement							8.0995	0.311416	1.68133	3.12567	1.91033	0.49969	0.0116619	0.000807244	4.70439e-06			3.12567	1.91033					64	61	173	133						HP		0	1.32723	0.705503	-0.575245	1.05986	1.36236	2.36538	2.0312	2.11848
SACE_0716	eryCIV	eryCIV NDP-6-deoxyhexose 3,4-dehydratase		781919	783124	complement							7.87214	0.709656	1.77933	3.23567	2.21367	0.132731	0.00605067	6.80978e-05	0.000161163		1.77933	3.23567	2.21367					5	6	11	22		1.87447				HP		0	0.407155	0.223452	-0.261538	0.261448	-0.0081635	0.976824	2.67198	2.5556
SACE_0717	eryBVI	NDP-4-keto-6-deoxy-glucose 2,3-dehydratase		783121	784584	complement							7.06532	0.779233	2.041	2.64667	2.19967	0.0293444	0.000619398	2.34048e-05	9.41747e-06		2.041	2.64667	2.19967					39	20	102	78		1.96347						0	0.119858	0.325298	0.314103	0.144666	0.360234	1.11454	2.83662	2.5741
SACE_0718	eryCVI	TDP-desosamine-N-dimethyltransferase		784738	785451	complement							8.96541	1.84887	4.16433	4.57267	3.64467	0.000295322	6.02564e-05	2.48637e-05	2.24852e-06	1.84887	4.16433	4.57267	3.64467					36	37	71	70						HP		0	0.283403	0.151253	0.544123	-0.0376091	0.358546	0.820616	3.62736	2.97232
SACE_0719	eryBV	6-DEB TDP-mycarosyl glycosyltransferase	00522 Biosynthesis of 12-, 14- and 16-membered macrolides [PATH:sen00522]|||01052 Type I polyketide structures [PATH:sen01052]	785504	786751	complement							11.5103	1.64967	4.13833	4.724	4.91233	0.00442611	0.000146238	0.000160022	1.04177e-05	1.64967	4.13833	4.724	4.91233					70	49	258	210	1.88194	2.09954				BOTH		0	-0.660605	0.159277	-0.00467251	-0.309303	-0.630461	-0.0999961	3.20648	3.7901
SACE_0720	eryBIV	dTDP-4-keto-6-deoxy-L-hexose 4-reductase	00523 Polyketide sugar unit biosynthesis [PATH:sen00523]	786751	787719	complement							7.48109	1.48204	3.59233	3.61433	2.63533	1.31464e-05	1.17823e-05	5.18203e-06	3.76656e-07	1.48204	3.59233	3.61433	2.63533					44	27	214	208	2.28204	2.94555				HP	Missense (G3E)	0	0.4927	0.83795	0.970846	0.279494	0.623576	0.253893	3.99051	4.41946
SACE_0721	eryAI	EryAI Erythromycin polyketide synthase modules 1 and 2	00522 Biosynthesis of 12-, 14- and 16-membered macrolides [PATH:sen00522]|||01052 Type I polyketide structures [PATH:sen01052]	787944	798581								7.87582	0.331249	2.33133	3.16883	1.99567	0.511466	0.000369269	0.000425521	0.000408118		2.33133	3.16883	1.99567	0.477595	3.24012	1.7419	3.0049	104	52	302	255	1.53797	2.29391				HP		0	-0.068332	0.191689	0.365242	-0.261934	0.324117	0.972253	2.13656	2.30831
SACE_0722		transposase		798638	799849	complement							5.36068	0.349955	0.461333	0.466833	0.118	0.093481	0.124035	0.0177758	0.414899									1	1	1	1								0	0.476875	0.253537	0.484653	0.0996777	-0.786164	0.117158
SACE_0723	eryAII	EryAII Erythromycin polyketide synthase modules 3 and 4	00522 Biosynthesis of 12-, 14- and 16-membered macrolides [PATH:sen00522]|||01052 Type I polyketide structures [PATH:sen01052]	800023	810726								8.18591	0.580226	2.19	3.559	2.48967	0.271141	0.000417022	0.000233867	0.00018909		2.19	3.559	2.48967					136	117	425	464	1.64386	1.98762				HP		0	0.637654	0.11891	0.201629	0.191001	1.11869	1.41497	1.22366	1.57251
SACE_0724	eryAIII	EryAIII Erythromycin polyketide synthase modules 5 and 6	00522 Biosynthesis of 12-, 14- and 16-membered macrolides [PATH:sen00522]|||01052 Type I polyketide structures [PATH:sen01052]	810727	820242								8.2275	0.81043	1.54033	2.5195	1.17233	0.033597	0.000898098	0.000127859	0.00147014		1.54033	2.5195	1.17233					39	26	150	227	1.94342	3.12611				HP		0	0.362436	-0.233522	-0.0363873	-0.107287	0.512187	1.18384	1.55724	1.83719
SACE_0725	eryCII	EryCII - TDP-4-keto-6-deoxy-glucose 3,4-isomerase	00522 Biosynthesis of 12-, 14- and 16-membered macrolides [PATH:sen00522]|||01052 Type I polyketide structures [PATH:sen01052]	820239	821324								7.80645	1.06677	2.13467	2.47083	0.938667	0.0215374	0.000690972	0.000550477	0.0111091		2.13467	2.47083						7	7	11	7						HP		0	1.28043	0.211943	0.199348	0.385361	2.02233	1.88847	1.38019	1.6365
SACE_0726	eryCIII	glycosyl transferase, NDP-D-desosamine : 3-L-mycarosyl erythronolide B	00522 Biosynthesis of 12-, 14- and 16-membered macrolides [PATH:sen00522]|||01052 Type I polyketide structures [PATH:sen01052]	821335	822600								7.06845	0.927331	2.19733	3.27717	1.62767	0.0427141	0.00106058	3.80075e-05	0.000629092		2.19733	3.27717	1.62767					13	12	28	29						HP		0	0.919337	0.217829	-0.096656	0.519221	1.58775	1.9814	1.90282	2.75936
SACE_0727	eryBII	eryBII TDP-4-keto-6-deoxyhexose 2,3-reductase		822597	823598								9.59023	0.759135	2.031	4.05083	3.172	0.145536	0.0019655	2.57635e-05	0.000118793		2.031	4.05083	3.172					43	55	89	109						HP		0	0.839625	0.749005	0.396032	0.818754	2.03509	2.57411	2.81064	3.71224
SACE_0728	eryG	erythromycin C methlytransferase	00522 Biosynthesis of 12-, 14- and 16-membered macrolides [PATH:sen00522]	823630	824550								9.09864	0.0450882	0.299	3.60367	3.006	0.956323	0.66064	0.000400821	0.00537164			3.60367	3.006					59	60	149	151			up	down	1-->5	HP		0	-0.145787	0.315515	0.116439	0.115034	1.38603	2.08356	1.5794	2.04801
SACE_0729		thioesterase, erythromycin biosynthesis		824527	825270	complement							7.69145	0.509775	1.535	2.14133	1.873	0.0503687	0.000183432	5.60295e-05	0.000120988		1.535	2.14133	1.873					18	9	5	16	-1.848							0	2.18395	2.70491	2.31068	2.77984	3.63073	2.30234	1.37442	1.30368
SACE_0730	eryF	eryF - 6-deoxyerythronolide B hydroxylase (6-DEB hydroxylase)	00522 Biosynthesis of 12-, 14- and 16-membered macrolides [PATH:sen00522]|||01052 Type I polyketide structures [PATH:sen01052]	825267	826481	complement							9.28373	0.325603	1.237	2.423	3.19	0.471042	0.0157406	1.75903e-05	0.000114412			2.423	3.19					50	21	102	55						BOTH		0	0.753766	1.08611	0.305061	1.12478	1.27142	1.08974	1.31091	1.24816
SACE_0731	eryBIII	eryBIII NDP-4-keto-2,6-dideoxyhexose 3-C-methyltransferase	00523 Polyketide sugar unit biosynthesis [PATH:sen00523]	826478	827710	complement							8.06936	-0.0636915	1.21333	2.31833	2.59867	0.845855	0.00613661	0.000110494	7.46228e-06		1.21333	2.31833	2.59867					59	31	139	64						BOTH		0	1.45309	2.35134	0.150979	2.37122	2.10515	2.38445	1.73281	1.43796
SACE_0732	eryBI	beta-D-glucosidase	00460 Cyanoamino acid metabolism [PATH:sen00460]|||00500 Starch and sucrose metabolism [PATH:sen00500]	827912	830338								5.578	0.274322	0.283333	0.253	0.484667	0.0603092	0.104759	0.104134	0.0242625									1	1	1	1								0	0.12349	-0.787193	-0.278475	-0.617707	-1.04657	-1.36368
SACE_0733	ermE	N-6-aminoadenine-N-methyltransferase, erythromycin resistance		830393	831538	complement							10.2362	-0.152203	-0.18	-0.793667	-0.529	0.721901	0.651833	0.127959	0.158643									1	1	1	1								0	0.440226	-0.208022	0.381174	-0.00986719	-1.3123	-0.0393527
SACE_0734	eryCI	eryCI - Erythromycin biosynthesis transaminase		831725	832825								5.39723	0.224042	0.014	0.2525	0.407	0.157182	0.942839	0.109131	0.0164923									1	1	1	1								0	-0.0151271	-0.809482	-0.388076	-0.63347	-0.557161	-1.20091
SACE_0735		hypothetical protein		833059	833382								5.61968	0.185878	0.101	0.437167	0.223	0.326141	0.648586	0.0382697	0.186688									1	1	1	1								0	0.892461	-1.59769	0.232101	-0.960721	-2.68659	-1.69672
SACE_0736		hypothetical protein		833396	833647								6.34045	0.31846	0.465333	0.776333	0.512333	0.184892	0.117615	0.00749977	0.0167457									1	1	1	1								0	0.734783	-1.57018	0.121293	-1.21151	-0.213154	-1.48607
SACE_0737		hypothetical protein		833667	834011								5.91141	-0.195061	-0.165333	0.479167	0.438333	0.358217	0.524797	0.0277566	0.0276065									1	1	1	1								0	-0.616114	-3.51137	-0.312812	-0.967063	-2.14049	-2.15683
SACE_0738		hypothetical protein		834069	834899								6.0835	0.064721	0.278	0.7405	0.423667	0.674281	0.133248	0.0018338	0.0246334									1	1	1	1								0	0.83261	-1.73465	-0.00594639	-0.256979	-1.56343	-1.01708
SACE_0739		hypothetical protein		835042	835551								5.07236	-0.120925	0.0353333	-0.00166667	-0.0783333	0.391271	0.816978	0.991368	0.622556									1	1	1	1								0	1.72312	-0.719381	0.115948	-0.087694	-1.31072	-0.578517
SACE_0740		acetyltransferase, GNAT family		835768	836253								5.17523	0.052198	-0.0666667	0.0101667	-0.511	0.850732	0.687803	0.941562	0.21939									1	1	1	1								0	-0.780809	-0.879617	-1.28099	-1.66707	-2.54017	-3.38344
SACE_0741		hypothetical protein		836386	836934	complement							4.9875	0.212651	-0.0553333	0.777333	-0.167333	0.680652	0.746176	0.433732	0.278055									1	1	1	1								0	-1.06693	-3.53309	-2.83241	-2.24583	-4.98651	-2.87761
SACE_0742		hypothetical protein		837625	837783								5.59991	-0.956913	-0.463333	-1.39967	-0.483667	0.00709983	0.138139	0.00110727	0.16975			-1.39967						1	1	1	1								0	9.74347	6.81624	0	0	0	0
SACE_0743		putative methyltransferase, S-adenosyl-L-methionine SAM-MTase protein		838455	839270	complement							5.37068	0.10742	-0.473667	-0.396667	-0.235667	0.454378	0.0229081	0.0165414	0.181113									1	1	1	1								0	-0.00469976	-1.91849	-0.557491	-1.13174	-2.10369	-1.94645
SACE_0744		hypothetical protein		839357	839851	complement							6.45986	0.750097	0.831	0.4555	-0.00966667	0.0475584	0.0963515	0.20897	0.948716									1	1	1	1							Missense (R42H)	0	-0.603663	-3.11176	-1.98426	-2.16364	-4.00957	-1.4956
SACE_0745		transposase, ISlxx1-degenerated		839954	840835								6.03882	1.52399	-0.387667	-0.481	-1.168	0.00708479	0.331803	0.0174881	0.0263346	1.52399								1	1	1	1								0	-0.294716	-2.77587	-0.484642	-1.08511	-1.74561	-1.79802
SACE_0747		hypothetical protein		842451	842786								6.55391	0.233293	1.24133	0.163667	-0.133333	0.744696	0.251	0.369321	0.546168									1	1	1	1								0	-0.362018	-2.85664	-1.8277	-1.95294	-2.15081	-2.43431
SACE_0748		hypothetical protein		843059	843412	complement							7.47005	-0.344799	-0.946333	-1.14717	-0.648667	0.385469	0.0159148	0.0238025	0.190042									1	1	1	1								0	-0.383848	-2.03353	-1.00792	-1.41735	-1.70408	-4.33157
SACE_0749		putative responce regulator with diguanylate cyclase		843770	845269	complement							5.46373	-0.11268	0.521333	0.217833	0.226667	0.64169	0.148952	0.2049	0.186876									1	1	1	1								0	-0.0258861	-0.470046	0.128126	-0.501564	-0.0914509	-0.62585
SACE_0750		Cob_II_yrinic acid a,c-diamide reductase	00740 Riboflavin metabolism [PATH:sen00740]	845362	846042	complement							5.553	0.176142	0.729667	0.253167	0.343333	0.301424	0.0070976	0.215306	0.0511991									1	1	1	1								0	1.86625	0.553572	0.621355	1.27563	0.240716	1.00848
SACE_0751	rpsR2	rpsR2 - 30S ribosomal protein S18	03010 Ribosome [PATH:sen03010]	846322	846567	complement							5.19827	0.137584	-0.101333	0.0855	0.017	0.453088	0.504997	0.470223	0.945901									1	1	1	1								0	-0.335033	-3.26754	0.254545	-1.53014	4.26153	5.28525
SACE_0752	rpsN	rpsN - 30S ribosomal protein S14	03010 Ribosome [PATH:sen03010]	846575	846880	complement							6.05923	0.34306	-0.264667	0.113833	0.134	0.121096	0.385873	0.360439	0.401361									1	1	1	1								0	-5.54394	-5.54394	-5.54394	-5.54394	2.92666	4.31685
SACE_0753	rpmG	rpmG - 50S ribosomal protein L33	03010 Ribosome [PATH:sen03010]	846894	847058	complement							5.12127	0.0949432	0.0663333	0.12	-0.0973333	0.526106	0.717591	0.368305	0.557799									1	1	1	1								0	10.9391	5.47909	8.73687	0	13.6878	13.4115
SACE_0754	rpmB	rpmB - 50S ribosomal protein L28	03010 Ribosome [PATH:sen03010]	847058	847294	complement							5.14977	-0.17528	0.289667	0.1405	-0.045	0.447702	0.401004	0.276263	0.730758									1	1	1	1								0	2.84556	-1.82446	0.667782	0.828634	6.08461	7.45102
SACE_0755		cobalamin synthesis CobW-like protein		847375	848688								5.36227	0.292769	0.306	0.0571667	0.0836667	0.352719	0.390331	0.657778	0.792455									1	1	1	1								0	0.29183	-2.05062	-1.00416	-0.907683	3.67221	5.3483
SACE_0756	rpmE	rpmE - 50S ribosomal protein L31 type B-2	03010 Ribosome [PATH:sen03010]	848714	848974								5.29105	0.0815829	-0.118667	0.190667	0.172	0.614575	0.559054	0.172538	0.332975									1	1	1	1								0	3.39983	-1.20021	2.00612	0.887773	6.52526	6.90447
SACE_0757		50S ribosomal protein L32	03010 Ribosome [PATH:sen03010]	848974	849126								8.23841	0.445252	0.723333	1.01717	0.724667	0.23089	0.175883	0.00416328	0.0123906			1.01717						1	1	1	1								0	0	0	8.78611	7.32983	14.0449	13.4009
SACE_0758		carboxyvinyl-carboxyphosphonate phosphorylmutase		849704	850564		850345	SNV					7.73332	-2.59875	-3.53333	-2.00083	0.878	0.020147	0.0167381	0.105094	0.158076									80	6	4	1	-4.32193	-2.58496						0	0.0680347	-0.965492	-0.246522	0.0805145	-0.521152	1.97514
SACE_0759		bile acid:sodium symporter		850642	851652								6.31186	-0.841855	-1.96733	-1.0665	0.654	0.181137	0.0400606	0.0922563	0.0729588									1	1	1	1								0	1.12523	-1.6004	0.240498	0.208975	0.107583	1.71723
SACE_0760		hypothetical protein		851678	851905								7.17705	-0.516655	-1.668	-0.891167	0.399667	0.392818	0.0670714	0.170127	0.0403324									1	1	1	1								0	-9.3515	-3.19913	-1.58831	-1.62794	-9.3515	-0.272547
SACE_0761		putative two-component system response regulator	02020 Two-component system [PATH:sen02020]	852079	852774								7.40086	-0.881269	-1.68533	-1.0865	-0.0303333	0.152629	0.0452648	0.0546099	0.92766									6	5	1	1						HP		0	1.11899	1.71977	2.40881	1.16075	1.71008	0.448958
SACE_0762		putative two-component system sensor kinase	02020 Two-component system [PATH:sen02020]	852771	854270								5.63427	-0.110141	-0.433	-0.4545	-0.0393333	0.710988	0.277109	0.0381348	0.7965									1	1	1	1								0	0.524246	1.11381	1.46154	0.851262	0.469301	0.242614
SACE_0763		DeoR-family transcriptional regulator		854449	855228								8.3175	-1.00501	-1.24367	-0.4935	-1.12567	0.200566	0.105839	0.582617	0.0758486									1	1	1	1								0	1.07567	0.528575	1.33033	0.311306	0.347078	-0.400475
SACE_0764	galT	galT - putative galactose-1-phosphate uridylyltransferase	00052 Galactose metabolism [PATH:sen00052]|||00520 Amino sugar and nucleotide sugar metabolism [PATH:sen00520]	855225	856304								6.72532	-0.247333	-0.415333	-0.226833	-0.547333	0.581434	0.262293	0.75177	0.0208619									1	1	1	1								0	0.327507	-0.330204	-0.346625	0.0902449	-0.388136	-1.08889
SACE_0765		possible serine protease, C-terminal	02020 Two-component system [PATH:sen02020]	856533	858491								6.81255	0.364715	-0.417333	-0.233167	0.535	0.359398	0.307205	0.18258	0.117984									1	2	3	4								0	1.4153	2.27734	1.43168	1.91508	2.4883	1.92131
SACE_0766	moaB	moaB - putative molybdenum cofactor biosynthesis protein		859015	859494								16.7738	0.82051	-0.223667	-0.0005	-0.219667	0.00615172	0.421526	0.997103	0.325733									33	16	26	22								0	-0.241065	1.26445	1.40097	0.304029	0.42499	-0.228976
SACE_0767		hypothetical protein		859887	860309	complement							8.10741	-1.14221	-1.62867	-2.13033	0.712333	0.000992796	0.000420337	0.000425337	0.0416105	-1.14221	-1.62867	-2.13033						1	1	1	1								0	-1.08729	-1.40447	-0.78331	-1.38633	-1.42483	-0.976645		-1.00806
SACE_0768		hypothetical protein		860556	860738								5.46095	0.0602012	0.648	0.270167	-0.0273333	0.847309	0.173608	0.060806	0.860798									1	1	1	1								0	-0.862867	-1.19311	1.56791	-1.45669	1.65181	1.18679
SACE_0769	mscL	mscL - large-conductance mechanosensitive channel		860945	861421	complement							7.73364	0.438431	0.571667	1.085	1.35833	0.395745	0.366354	0.0179928	0.00386816				1.35833					1	1	1	1								0	-1.72955	-1.88586	-2.21789	-0.961524	-3.90518	-1.1674
SACE_0770		hypothetical protein		861513	862064	complement							6.71686	-2.91095	-2.615	-0.890667	-1.744	8.90104e-07	0.000487509	0.0882937	7.18351e-05	-2.91095	-2.615		-1.744					1	1	1	1								0	0.330109	-2.13982	-0.529025	-0.725992	-0.105788	-3.00846
SACE_0771		hypothetical protein		862599	862757								7.0765	0.221367	0.148	0.027	-0.525333	0.613175	0.774181	0.940758	0.0440955									1	1	1	1								0	10.932	5.50337	5.94911	0	9.27835	0
SACE_0772		hypothetical protein		863059	863211								7.81759	-0.235695	0.126333	0.550167	0.43	0.574639	0.634578	0.169055	0.252423									1	1	1	1								0	1.2418	0.0607073	0.937603	-0.932719	-0.378853	0.725207
SACE_0773		5-formyltetrahydrofolate cyclo-ligase	00670 One carbon pool by folate [PATH:sen00670]	863521	864426	complement							5.22268	0.207685	0.049	-0.0228333	-0.152667	0.179739	0.797423	0.84749	0.214384									13	10	1	5	-3.70044							0	0.252472	0.488744	1.51358	-0.0110996	0.831051	0.0506986
SACE_0774	galU	galU - UTP--glucose-1-phosphate uridylyltransferase	00040 Pentose and glucuronate interconversions [PATH:sen00040]|||00052 Galactose metabolism [PATH:sen00052]|||00500 Starch and sucrose metabolism [PATH:sen00500]|||00520 Amino sugar and nucleotide sugar metabolism [PATH:sen00520]	864155	865060								8.35536	0.499005	0.675	1.38733	1.136	0.0225356	0.00480593	0.000341963	0.000379508			1.38733	1.136					26	17	18	29								0	0.145696	0.394952	0.0470243	0.113693	0.447548	0.848183	1.12145	1.05453
SACE_0775	moeA1	moeA1 - molybdopterin biosynthesis protein MoeA		865184	866347								6.01309	0.544437	0.476667	0.363333	0.466667	0.00226224	0.0426373	0.0416317	0.0178474									2	2	1	4								0	-0.160773	-0.278227	0.115296	-0.457539	-0.0408636	0.119411
SACE_0776	rimJ	rimJ - ribosomal-protein-alanine acetyltransferase		866354	867025								15.6914	-0.634966	-1.41467	-1.45183	-1.08033	0.055008	0.00116841	0.000756639	0.00858385		-1.41467	-1.45183	-1.08033					1	1	1	1								0	0.0365345	0.951506	1.13641	-0.107814	0.678213	0.0122645
SACE_0777		hypothetical protein		867410	868216								6.30027	-0.0898143	-0.598	-0.505667	-0.436333	0.725202	0.0711915	0.0484319	0.0307161									1	1	1	1						WT		0	-0.974691	-0.0163696	0.15073	-0.626811	-0.482822	-0.238484
SACE_0778		hypothetical protein		868685	868852								5.6905	0.506219	0.327333	0.114167	0.153333	0.0246854	0.144561	0.404055	0.512773									1	1	1	1								0	0.612688	-1.51603	-0.11694	-0.621002	-9.64726	-9.64726
SACE_0779	tnp	tnp - transposase, ISlxx5		868915	870324								7.88768	0.116549	-0.774333	-0.104167	-0.674667	0.698845	0.0285941	0.71574	0.0352434									1	1	1	1								0	0.293991	-0.968956	-0.217315	-0.341447	-0.924452	-1.47511
SACE_0780		glyoxalase_bleomycin resistance protein_dioxygenase		870388	870771	complement							5.20832	0.147625	-0.356667	-0.0441667	-0.157333	0.214593	0.0446957	0.727226	0.231044									1	1	1	1								0	0.527505	-1.50269	-0.813218	-0.96594	-1.94705	-1.51973
SACE_0781		NADPH-dependent FMN reductase		870761	871336	complement	871099..871100	MNV	CAM00122.1:p.Thr79_Pro80delinsThrSer				5.85	-0.75226	0.485667	-0.552333	-0.357667	0.121157	0.486349	0.0129312	0.026735									1	1	1	1							Missense (P80S)	0	-0.243456	-2.54767	-1.80611	-1.04085	0.0906796	-2.46733
SACE_0782		multi-domain regulatory protein		871432	874572								5.37055	0.368117	0.171333	-0.123333	-0.048	0.0284528	0.37893	0.394667	0.697104									1	1	1	1								0	0.452041	-1.22571	-1.00828	-0.000200534	-0.0653499	-1.06772
SACE_0783		hypothetical regulator protein		874511	875206	complement							7.30927	-0.884336	-1.58	-1.995	-1.49167	0.00415936	0.00142072	0.000318836	0.000296539		-1.58	-1.995	-1.49167					1	1	1	1								0	1.86844	-0.884244	0.670513	0.427971	0.923488	0.0680928		-1.00179
SACE_0784	lat	lat - L-lysine-epsilon aminotransferase		875885	877228								7.05523	0.11771	-0.850333	0.875667	0.192	0.92914	0.309282	0.602657	0.875996									3	1	1	1								0	2.61508	2.351	1.58996	0.749256	-1.02683	-1.64696	2.52362
SACE_0785		multidrug transporter, Dha2 family of MFS superfamily		877298	878890	complement							5.41068	0.465318	-0.203667	0.212833	-0.326333	0.226127	0.301901	0.442158	0.525139									1	1	1	1								0	0.938958	0.0170636	0.21736	0.108872	0.045071	-0.919956
SACE_0786		probable transcriptional regulator, TetR family		878944	879492								7.81136	-0.248693	-0.661667	-1.12983	-1.02067	0.512475	0.0314965	0.0227349	0.0394541									2	1	1	1								0	0.261482	0.150869	0.22915	0.145937	-0.181908	-1.24691
SACE_0787		putative two-component system response regulator		879542	880144	complement							6.86232	-0.0220275	0.258	0.0108333	0.568	0.956821	0.484411	0.976773	0.139703									5	6	1	5								0	1.5265	2.87938	3.15837	2.04101	2.25507	1.81976
SACE_0788		two-component system sensor kinase	02020 Two-component system [PATH:sen02020]	880141	881463	complement							7.54245	-0.324454	0.214667	-0.394	0.937333	0.586357	0.699397	0.256452	0.139293									1	1	4	1								0	1.30346	2.25233	2.14949	1.41209	0.942677	1.18813
SACE_0789		ABC-type transporter, ATPase component		881615	882535								7.91782	-0.0440387	-0.214	-1.07767	0.496	0.97369	0.875656	0.447155	0.567271									29	58	46	59								0	3.03055	3.45973	2.58915	2.93509	2.82147	1.81674
SACE_0790		ABC transporter membrane protein		882535	883263								8.31541	-0.0467157	-0.0423333	-0.218667	0.851667	0.97015	0.969797	0.881245	0.296027									1	1	1	1								0	2.83722	3.30921	3.00269	2.84612	3.31442	0.57618
SACE_0791		glycosyl transferase, family 39		883447	884952	complement							5.49109	0.0193693	-0.349	0.0983333	0.317667	0.946867	0.216884	0.732139	0.326818									1	1	1	1								0	0.110555	-0.462066	-0.161716	-0.520546	-0.945532	-0.708929
SACE_0792		tetrapyrrole methylase family protein		885048	885896								6.3215	0.358017	0.449333	0.272833	-0.0546667	0.206181	0.24561	0.305813	0.672128									2	1	1	1								0	0.733441	0.803947	1.80778	0.490123	1.3002	0.945524
SACE_0793	pabB	pabB - para-aminobenzoate synthetase component I	00790 Folate biosynthesis [PATH:sen00790]	886023	887348	complement							5.26277	0.0362219	0.053	-0.093	-0.254667	0.819449	0.774817	0.445732	0.101536									1	1	1	1								0	0.967558	-0.539279	0.920774	-0.225681	-0.225702	-0.662931
SACE_0794	lpsA2	lpsA2 - secreted lipase		887653	888147								7.42186	0.897595	0.821333	-0.374333	-0.0916667	0.0531012	0.00876216	0.498972	0.795414									1	1	1	1								0	0.868078	-2.88818	0.815093	-0.712707	-0.468348	-0.508181
SACE_0795		triacylglycerol lipase precursor	00561 Glycerolipid metabolism [PATH:sen00561]	888147	888614								6.10432	-0.213956	-0.298	-0.633667	-0.224	0.705893	0.111545	0.452961	0.65558									1	1	1	1								0	0.139419	-3.91583	-1.27261	-1.00213	-1.85644	-2.82716
SACE_0796		putative ABC transporter, integral membrane subunit	02010 ABC transporters [PATH:sen02010]	888929	889681	complement							5.19295	-0.0880232	0.659333	0.0541667	0.139667	0.580565	0.00962348	0.738575	0.251999									1	1	1	1								0	0.714879	-2.36753	-0.23935	-0.638062	-1.01446	-1.89906
SACE_0797		ABC transport system ATP-binding protein	02010 ABC transporters [PATH:sen02010]	889671	890624	complement							5.678	-0.143976	0.222667	0.323833	0.0826667	0.322912	0.17784	0.0552419	0.58588									1	1	1	1								0	0.260103	-2.65527	-0.0624017	-0.817439	-0.400446	-2.49642
SACE_0798		transcriptional regulator		890694	891254	complement							5.67886	-0.187323	-0.0153333	-0.1555	0.0133333	0.347198	0.923486	0.29798	0.95725									1	1	1	1								0	0.838312	-1.11852	0.38784	-0.625493	-1.2794	-1.06468
SACE_0799	metS	metS - methionyl-tRNA synthetase	00450 Selenocompound metabolism [PATH:sen00450]|||00970 Aminoacyl-tRNA biosynthesis [PATH:sen00970]	891334	893115								7.70814	-0.503235	-0.925333	-0.415833	-1.00733	0.196977	0.0352019	0.134085	0.0150706									54	47	66	51						BOTH	Missense (P569S)	0	0.13837	0.352776	-0.2598	0.339249	-0.0725808	0.443334
SACE_0800	tatD	tatD - putative deoxyribonuclease		893195	894076								6.97532	0.995391	1.30133	0.9265	-0.081	0.0455181	0.00387935	0.261204	0.527676		1.30133							1	1	1	1								0	0.707711	-0.508397	0.253932	0.282204	-0.313701	0.129896
SACE_0801		transglycosylase-like protein		894550	896109								7.96891	0.992824	0.607	-0.0471667	0.928667	0.0893758	0.365367	0.904242	0.0699304									1	1	1	1								0	0.877573	1.91329	0.431141	1.47407	1.18879	0.997906		1.65658
SACE_0802	ksgA	ksgA - dimethyladenosine transferase rRNA methylation		896389	897237								6.09059	0.158154	0.343	0.0306667	0.377	0.709515	0.442387	0.934153	0.0912784									6	2	1	1								0	0.414897	0.0579142	0.778264	0.463947	-0.173227	0.0378605
SACE_0804		putative ABC transporter ATP-binding protein	02010 ABC transporters [PATH:sen02010]	897909	898928								7.9	2.20683	0.254667	-0.3825	0.856	0.0112202	0.705994	0.486877	0.0693135									13	10	12	16								0	1.13941	1.84488	1.41831	0.930449	1.68822	1.34122	1.27623
SACE_0805		putative ABC transport system permease protein	02010 ABC transporters [PATH:sen02010]	898925	899611								10.673	2.70789	1.55267	1.09667	3.07467	0.000444651	0.0296709	0.00974824	0.000460765	2.70789		1.09667	3.07467					1	1	1	1								0	0.836415	1.71189	1.20157	0.692997	0.890335	0.990785	2.02272	1.38816
SACE_0806		ABC transport system substrate-binding protein	02010 ABC transporters [PATH:sen02010]	899676	900482								9.97095	1.94868	1.76433	1.05533	1.61767	0.0418532	0.1427	0.203347	0.00253654				1.61767					39	32	55	42								0	-0.0860869	0.587316	-0.112115	0.10312	-0.154803	-0.00205458	2.78924	2.33557
SACE_0807	ispE	ispE - 4-diphosphocytidyl-2-C-methyl-D-erythritol kinase	00900 Terpenoid backbone biosynthesis [PATH:sen00900]	900616	901572								5.76545	0.14264	-0.131	-0.0508333	0.133667	0.621012	0.686039	0.733863	0.434583									7	3	4	3								0	1.30475	2.05545	1.12264	1.81104	1.85994	1.5422
SACE_0808		putative ABC transporter ATP-binding subunit		901831	903621								8.13541	-0.514056	-0.426333	-0.970667	-1.523	0.210746	0.344166	0.0554281	0.000198363				-1.523					5	2	5	1								0	0.470671	0.376671	0.571422	0.189673	-0.298237	-0.256957
SACE_0809	pks16	pks16 - acyl-CoA synthase		903839	905374								6.8095	-0.535852	-0.595333	-0.712333	-0.516667	0.0431366	0.0789723	0.0131552	0.0178087									14	7	1	2	-3.80735	-1.80735						0	0.347743	0.597825	1.01178	0.242507	0.391696	-0.722398
SACE_0810	pth	pth - peptidyl-tRNA hydrolase		905638	906213	complement							6.68795	1.08101	0.721	-0.163667	0.0103333	0.0526772	0.223141	0.531082	0.961699									10	5	1	1								0	1.10848	1.05029	0.271282	1.61255	0.495429	1.00512
SACE_0811	rplY	rplY - 50S ribosomal protein L25	03010 Ribosome [PATH:sen03010]	906300	906926	complement							7.15141	0.811213	1.15033	-0.274167	-0.491	0.2735	0.103708	0.14329	0.146428									45	33	20	46						HP		0	1.55678	2.05911	0.0233605	2.1733	1.15977	1.70158
SACE_0812		transcriptional regulator, HxlR family		907293	907694	complement							5.58668	0.120362	-0.0533333	-0.00483333	0.201333	0.352357	0.740074	0.967746	0.170629									1	1	1	1								0	0.491847	-1.65857	0.219788	-0.251591	-0.692703	-0.0191295
SACE_0813		NAD-dependent epimerase_dehydratase family protein		907772	908404								8.16482	2.03891	-0.816667	-0.425	2.63933	0.0372121	0.328229	0.719161	0.00141995				2.63933					41	30	13	30	-1.65711			up		HP		0	0.581041	-1.55978	-0.158964	-0.13465	-0.400096	-0.62626
SACE_0814		natural resistance-associated macrophage protein		908575	909888								6.26577	0.277106	-0.296	-0.291333	0.848333	0.53241	0.343832	0.645549	0.0706193									1	1	1	1								0	-0.0248433	0.426075	0.436815	-0.179229	-0.712323	-1.32814
SACE_0815		putative NADH dehydrogenase _ NAD_P_H nitroreductase		909985	910593								7.94409	0.811012	0.158	1.0325	0.63	0.127311	0.535177	0.0289807	0.118004									20	14	18	47		1.74723						0	-0.0293467	-0.452617	-0.632783	-0.0717582	-1.05251	-0.608335	1.10083
SACE_0816	prsA	prsA - ribose-phosphate pyrophosphokinase	00030 Pentose phosphate pathway [PATH:sen00030]|||00230 Purine metabolism [PATH:sen00230]	910756	911727	complement							10.6811	-0.766005	-1.14867	-0.470833	-0.906	0.0970732	0.0386983	0.285428	0.000786003									126	97	25	88	-2.33342		down	down		WT		0	1.94486	2.69993	0.0907562	2.81772	2.38191	2.79275
SACE_0817	glmU	glmU - putative UDP-N-acetylglucosamine pyrophosphorylase	00520 Amino sugar and nucleotide sugar metabolism [PATH:sen00520]	911775	913304	complement							10.761	-0.558018	-0.95	-0.770333	-1.00533	0.270337	0.0906318	0.0895863	0.00205449				-1.00533					20	17	1	1	-4.32193	-4.08746						0	0.0333186	0.628011	-0.0755225	0.199734	0.0523277	0.0701105
SACE_0818		hypothetical protein		913602	915308	complement							5.71877	0.0213196	-0.08	0.1225	0.471	0.915383	0.715658	0.349005	0.060774									1	1	1	1								0	0.39503	-0.210278	0.281809	-0.91611	-0.73907	-1.44617
SACE_0819		stearoyl-CoA 9-desaturase	01040 Biosynthesis of unsaturated fatty acids [PATH:sen01040]	915993	916961								8.95259	-0.595221	-0.959333	-0.0601667	0.870333	0.410733	0.290136	0.928556	0.109445									1	1	1	1						HP		0	-0.763157	0.0719737	0.589915	0.148192	0.689061	0.839211
SACE_0820		TetR-family transcriptional regulator		917060	917731								5.99041	0.397779	-0.119	-0.0433333	0.791	0.284986	0.648733	0.801728	0.102346									1	1	1	1								0	-0.117701	0.0774133	0.535174	-0.135559	-0.114821	0.259008
SACE_0821		transcriptional regulator, IclR family		917905	918717								5.33423	0.409195	0.208333	0.0763333	0.126667	0.00658611	0.274895	0.557196	0.364977									1	1	1	1								0	0.280545	-0.661384	-0.125021	-0.606739	-0.698275	-0.813664
SACE_0822	pobA	pobA - 4-hydroxybenzoate hydroxylase	00362 Benzoate degradation [PATH:sen00362]	919000	920175								7.03295	-0.263403	0.342333	0.295167	0.0233333	0.250157	0.0525037	0.167485	0.936293									1	1	1	1								0	0.122878	-2.01472	-0.845966	-0.471721	-0.530704	-2.52227
SACE_0823		transcriptional regulator, LysR family		920151	921152	complement							5.47627	-0.0630832	0.0703333	0.224167	0.309333	0.7176	0.743753	0.0957447	0.0651865									1	1	1	1								0	0.632538	-0.699802	0.7856	-0.302109	0.228825	-1.29709
SACE_0824		aromatic acid transporter, MFS superfamily		921312	922535								5.68845	0.562813	0.334667	0.2755	0.093	0.00770586	0.180689	0.107574	0.593486									1	1	1	1								0	1.35472	0.159915	0.472341	-0.177082	0.0288918	0.149871
SACE_0825		glucose dehydrogenase pyrroloquinoline-quinone		922582	923691	complement							5.28664	0.0529668	0.00966667	0.0885	-0.0133333	0.83095	0.954163	0.491513	0.968739									1	1	1	1								0	0.647304	-1.53098	-1.18274	-0.383642	-0.436752	-0.642679
SACE_0826	mfd	mfd - transcription-repair coupling factor	03420 Nucleotide excision repair [PATH:sen03420]	923978	927565								6.5255	0.0382184	0.436	-0.0853333	-0.118333	0.919559	0.368102	0.760101	0.652147									1	13	1	9							Frameshift (+A 218/219)	0	-0.0528427	-0.488716	-0.557432	-0.609175	-0.491814	-0.358541
SACE_0827		choline_carnitine_betaine transporter family protein		927862	929556								7.44436	0.954188	0.0893333	0.106833	-0.311	0.00615692	0.804231	0.464608	0.162284									1	1	1	1								0	-0.0186997	-1.77992	-0.607062	-0.60479	-1.2605	-1.25723	-1.93237	-1.37688
SACE_0828		hypothetical protein		929882	930256								7.87745	1.0547	0.903	1.56883	3.418	0.178415	0.198984	0.193484	6.13419e-05				3.418					1	1	1	1								0	1.68796	0.789518	1.10929	0.667951	0.684721	1.31
SACE_0829		hypothetical protein		930265	930876								8.53423	1.71768	1.19567	2.23467	3.49333	0.0653578	0.193917	0.0738686	0.000273543				3.49333					1	1	1	1								0	0.224162	0.354714	0.548184	0.286324	0.177627	-0.136308	1.00994
SACE_0830		PE_PGRS family protein		930897	932183								6.07914	0.677596	0.586	1.497	2.84633	0.130885	0.106494	0.0392739	0.00028453				2.84633					1	1	1	1								0	0.113934	-1.53696	-0.341899	-0.697776	-0.261011	-1.29313
SACE_0831		hypothetical protein		932167	932970								6.61445	0.638663	0.8	2.235	3.01033	0.226785	0.0869427	0.00739813	0.00032296			2.235	3.01033					1	1	1	1								0	-0.478794	-1.45586	-0.617194	-0.814532	-0.654587	-0.831312
SACE_0832		hypothetical protein		933055	933585								9.49409	1.0958	-0.673	2.30883	3.39367	0.062805	0.295748	0.0055839	0.000102856			2.30883	3.39367					1	1	1	1								0	-1.49571	-2.19534	-2.09875	-2.33275	-2.31243	-2.35705
SACE_0833		hypothetical protein		933763	934689								6.87109	-0.667957	-0.0376667	0.33	1.46667	0.0300493	0.884535	0.375029	0.000275486				1.46667					12	15	18	8								0	1.00418	1.25702	0.593922	0.494846	1.03079	0.161792
SACE_0834		transcriptional regulator, MazG family	00230 Purine metabolism [PATH:sen00230]|||00240 Pyrimidine metabolism [PATH:sen00240]	934779	935783								5.22768	-0.228145	0.124	0.123	0.134333	0.292496	0.589634	0.334521	0.525359									4	1	1	1						WT		0	-0.0153926	0.943016	1.57445	0.39442	0.348252	0.0987309
SACE_0835		similar to membrane-bound lytic murein transglycosylase B		935953	936756								6.0725	0.592906	0.172667	0.459667	0.305333	0.0390153	0.58437	0.0661698	0.176455									1	1	1	1								0	1.06331	-0.184553	0.211129	0.599226	1.41434	1.58847
SACE_0836		similar to membrane-bound lytic murein transglycosylase B		936830	937648								5.69127	0.366392	0.537333	0.128167	0.205	0.301437	0.306581	0.518387	0.138474									1	1	1	1								0	0.79193	-0.0424548	-0.122433	0.0406975	0.453579	-0.653932
SACE_0837		hypothetical protein		937667	938050	complement							7.28391	0.459011	-0.109	-0.043	0.430333	0.312017	0.623312	0.939297	0.338396									1	1	1	1								0	0.971161	0.0921354	0.429687	0.356234	-0.260884	-0.945381
SACE_0838	eno	eno - phosphopyruvate hydratase	00010 Glycolysis / Gluconeogenesis [PATH:sen00010]|||00680 Methane metabolism [PATH:sen00680]|||03018 RNA degradation [PATH:sen03018]	938413	939699								12.3161	0.160437	0.102333	0.581333	-0.454	0.785598	0.792654	0.339125	0.296718									132	109	141	221			up	up	0-->2	BOTH		0	0.0658347	0.768625	-0.0265425	0.75532	1.21961	2.01802
SACE_0839		septum formation initiator		939702	940232								9.25555	1.25028	1.34833	0.767833	0.144	0.0238125	0.0196823	0.271878	0.638138									1	1	1	1								0	0.864613	0.535131	0.880285	1.06177	1.81812	1.96182
SACE_0840		hypothetical protein		940235	940753								8.94573	0.654201	0.756	0.676833	-0.012	0.194164	0.0876403	0.344757	0.969541									2	1	1	1								0	0.788536	0.529089	0.124899	1.04255	1.35077	1.58783
SACE_0841		hypothetical protein		940930	941538								7.74586	0.545382	0.343667	0.065	-0.0906667	0.088517	0.329802	0.792768	0.740797									1	1	1	1								0	0.666289	0.448177	0.906133	0.28967	-0.0365398	0.633555
SACE_0842		hypothetical protein		941813	943327								6.16223	-0.357951	-0.56	-0.308833	0.227	0.341221	0.033805	0.347449	0.316395									1	1	1	1								0	0.673614	-0.685491	-0.206021	-0.498781	0.292944	-0.0441979
SACE_0843		phosphatase, Ppx_GppA family	00230 Purine metabolism [PATH:sen00230]	943699	944673								6.73936	-0.25447	-0.370667	0.332333	0.174	0.373027	0.262138	0.290564	0.434547									24	18	9	8								0	-0.955803	-0.842097	-0.726069	-0.776385	-1.25944	-0.809089
SACE_0844	dppA1	dppA1 - probable oligopeptide binding protein of ABC transporter		944893	946509								8.63795	0.105527	-0.111	-0.9525	0.0273333	0.872999	0.886183	0.161018	0.900837									74	60	103	104						HP		0	2.82482	3.14865	-0.181319	3.09911	2.98835	1.16967
SACE_0845		putative peptide ABC transporter, permease component		946584	947510								5.94341	0.317686	0.0426667	-0.322	0.155667	0.509754	0.936143	0.106215	0.406253									1	1	1	1								0	0.0238378	0.132663	-0.902672	0.116356	-1.13993	-1.53732
SACE_0846		ABC peptide transporter, permease component		947503	948474								7.0275	0.351873	-0.043	-1.045	-0.341333	0.396887	0.926791	0.00733105	0.0714694			-1.045						1	1	1	1								0	0.761926	0.675082	0.320589	0.38979	-0.0773444	-1.0441
SACE_0847		oligopeptide ABC transporter ATP-binding protein		948486	949517								6.65836	0.242583	-0.184333	-1.22617	-0.733667	0.578343	0.736734	0.00244408	0.00662447			-1.22617						1	1	1	1								0	0.435975	0.2149	-0.0389184	0.122005	-0.240823	-2.1258
SACE_0848		oligopeptide ABC transporter ATP-binding protein		949510	950511								5.82909	-0.0452959	-0.495	-0.754833	-0.426333	0.86786	0.190997	0.00347345	0.0310267									6	1	1	1								0	0.0364394	0.0595941	0.308181	-0.226218	-0.729069	-1.34352
SACE_0849		peptidase S10, serine carboxypeptidase		950763	952241	complement							6.67264	-0.460882	-0.485667	0.198333	-0.453667	0.0913277	0.0812607	0.33369	0.141812									43	31	24	39								0	0.813903	1.08042	0.539552	0.975355	1.10273	0.872781
SACE_0850	udgB	udgB - uracil-DNA glycosylase		952302	953072								5.41714	-0.182469	-0.535333	-0.121667	-0.262	0.399829	0.0196652	0.389534	0.324853									1	1	1	1								0	0.918488	-1.1085	-0.0615188	-0.490406	0.258324	-1.51617
SACE_0851		plasmid maintenance system antidote protein		953420	953719								7.60014	0.464916	-0.442333	-0.354333	0.108667	0.165801	0.260826	0.313266	0.404046									1	1	1	1								0	1.21879	0.0533726	-0.841124	0.619136	0.942167	1.17293
SACE_0852		putative transcriptional regulator		954083	954868	complement							5.15418	-0.0105117	-0.053	0.0168333	0.057	0.936269	0.770178	0.8819	0.646698									1	1	1	1								0	0.535495	-1.34033	-0.285289	-0.41042	-1.72472	-1.0039
SACE_0853		NADH dehydrogenase	00190 Oxidative phosphorylation [PATH:sen00190]	955396	956718								8.01859	-0.000957314	-1.627	0.0866667	0.00666667	0.998205	0.00118911	0.857989	0.983616		-1.627							103	66	104	112						HP		0	-0.303702	0.722843	-0.629832	1.0693	1.31777	1.95147
SACE_0854		hypothetical protein		956924	957043								6.97832	0.860622	-1.27967	0.237	-0.094	0.00870717	0.0059984	0.273462	0.639928		-1.27967							1	1	1	1								0	1.0545	-1.97191	0.00801217	-1.87311	0.509628	-13.2068
SACE_0855		hypothetical protein		957046	958200								5.41273	0.254314	-0.43	0.119833	0.0443333	0.192567	0.114423	0.491279	0.755056									1	1	1	1								0	0.166736	0.194851	1.04335	-0.104393	-0.809466	-0.90369
SACE_0856		putative recombinase/pseudogene		958118	960346	complement							5.22895	0.0325748	0.0176667	0.172	0.0686667	0.783815	0.912143	0.231245	0.587025									1	1	1	1								0	-0.0974677	-2.48311	-0.980719	-0.842358	-2.23996	-1.35354
SACE_0857		hypothetical protein		960785	961561	complement							5.57555	0.103849	0.147	0.226	0.159333	0.547643	0.396867	0.323988	0.237347									1	1	1	1								0	-0.104238	-2.38038	-1.22959	-1.07909	-2.23318	-2.06892	-1.09983
SACE_0858		hypothetical protein		962232	962336	complement							10.2615	-0.120929	-0.632	0.0536667	0.0223333	0.657857	0.0218468	0.795635	0.946597									1	1	1	1								0	12.1303	0	9.84782	0	0	0
SACE_0859		hypothetical protein		962888	963541	complement							6.21232	0.974868	0.730667	1.46483	1.38033	0.00709122	0.0951412	0.00556164	8.92905e-05			1.46483	1.38033					1	1	1	1								0	-2.65684	-3.59938	-3.85123	-2.73946	-4.52215	-2.44515	1.17986	1.44718
SACE_0861		hypothetical protein		965134	965556	complement							5.92873	0.145179	-1.161	-0.518667	-0.357667	0.615389	0.00912886	0.0121654	0.211337		-1.161							1	1	1	1								0	-0.191493	-2.8902	-0.981449	-1.90824	-3.38848	-2.73381	-1.03219
SACE_0862		hypothetical protein		965990	966502	complement							5.04764	0.226959	0.18	0.0488333	-0.346	0.145129	0.329684	0.705595	0.0674041									1	1	1	1								0	0.534837	-1.34851	-0.0374283	0.295167	-2.03529	-1.74742
SACE_0864		transcriptional regulator, XRE family		967187	968044								7.29345	-0.739209	-0.935667	-0.66	-0.0373333	0.0946971	0.0282806	0.107143	0.935794									5	17	1	3	-2.32193	-2.5025						0	-1.75752	-1.65821	-2.82404	-1.6193	-3.45577	-2.49632
SACE_0865		hypothetical protein		968134	968244								10.5636	-1.54178	-1.41033	-0.553833	0.290333	0.0107728	0.00352433	0.183392	0.618903		-1.41033							1	1	1	1								0	-13.3369	-4.29785	-3.24665	-2.25445	-13.3369	-13.3369
SACE_0866		hypothetical protein		968375	969082	complement							6.152	-0.226379	-0.484667	-0.481667	0.00166667	0.491774	0.0196156	0.0612198	0.996557									1	1	1	1								0	0.195396	-1.24693	-0.853871	-0.949556	-2.2864	-2.54515	-1.24523
SACE_0867	pkn6	pkn6 - serine_threonine protein kinase		970087	971649	complement							5.50309	0.342931	0.122	0.358333	-0.024	0.130206	0.586789	0.064303	0.904283									1	1	1	1								0	0.248323	-0.849738	-0.373137	-0.443017	-1.78171	-1.07674	-1.26107
SACE_0868		putative type I site-specific restriction-modification system HsdR		971741	974947	complement							6.09773	0.0396068	-0.171667	0.260167	0.663333	0.896731	0.649076	0.160483	0.0101201									4	2	5	3								0	0.371199	-0.388135	-1.05606	0.0607365	-0.930238	-0.442366
SACE_0869		putative restriction modification system DNA specificity domain		974952	976187	complement							10.2623	0.0489817	0.059	0.6725	0.246667	0.904699	0.859276	0.163587	0.45014									2	1	4	1								0	-2.14245	-2.31274	-2.65047	-1.52871	-3.24471	-1.15361
SACE_0871		type I restriction-modification system methyltransferase subunit		976184	978142	complement	977096	SNV					7.23095	0.298548	0.062	0.705167	0.765	0.471851	0.906611	0.0283066	0.0142827									9	4	7	5								0	-1.03334	-1.56671	-2.58551	-0.773154	-2.49265	-1.1454
SACE_0872		putative type I restriction system adenine methylase		978262	979665	complement							6.09673	0.483042	-0.162	-0.092	-0.17	0.108547	0.654088	0.627233	0.460906									1	1	1	1								0	1.40711	0.254949	0.130427	0.733276	-0.124832	0.34028
SACE_0874		hypothetical protein		980530	982185								5.5905	0.0309794	-0.237	-0.0075	-0.394333	0.910837	0.450697	0.952033	0.0693703									1	1	1	1								0	0.289222	-2.0397	-1.00477	-0.843444	-2.61614	-1.53222
SACE_0875		hypothetical protein		982367	982573								5.68864	-0.195685	-0.0293333	-0.2885	-0.458667	0.499872	0.936765	0.11224	0.0629306									1	1	1	1								0	-2.0048	-3.30361	-2.31279	-2.06299	-10.2838	-10.2838
SACE_0876		hypothetical protein		983474	983566								6.162	-1.50364	-0.836333	-2.08333	-1.71333	0.0295315	0.27771	8.34141e-05	0.0226908			-2.08333						1	1	1	1								0	-12.2729	-4.4413	-2.59053	-12.2729	-12.2729	-12.2729	-1.65948
SACE_0877		hypothetical protein		983662	984177								5.8585	-1.11553	-0.806333	-2.00567	-1.818	0.0570361	0.203133	8.03782e-05	0.0141353			-2.00567						1	1	1	1								0	-0.135381	-0.87931	-1.99709	-0.312356	-2.96009	-1.29651	-2.0272
SACE_0878		hypothetical protein		984231	984611								5.88014	-0.242346	-0.685667	-0.853833	-0.777667	0.322227	0.0245046	0.00361339	0.0152264									1	4	1	1								0	0.10441	-1.40145	-1.8439	-0.675101	-2.18844	-2.88926	-1.80432
SACE_0881		hypothetical protein		987081	987236	complement							5.231	0.225009	0.45	0.148	0.058	0.26844	0.128795	0.315161	0.705872									1	1	1	1								0	9.99441	8.55143	9.02334	8.97285	0	0
SACE_0882		hypothetical protein		987213	988109								6.31064	0.850571	0.931667	0.2775	0.582	0.0148731	0.0323263	0.0756054	0.0521399									1	1	1	1								0	0.0638123	-0.981904	0.247581	-0.580483	-1.99394	-1.13304
SACE_0883		hypothetical protein		988154	989641								5.29732	0.415562	0.195	0.2275	0.0236667	0.050833	0.431565	0.265494	0.850964									1	1	1	1								0	-0.171605	-1.38761	-0.996449	-0.477748	-1.67431	-1.26394
SACE_0884		hypothetical protein		989638	990873								5.35832	0.2903	0.0823333	0.114667	0.319333	0.079716	0.644994	0.519794	0.0848077									1	1	1	1								0	0.164018	-1.8736	-0.905653	-0.453556	-2.14264	-1.51088
SACE_0885		hypothetical protein		990944	994936								5.50364	0.409795	0.087	0.135833	0.058	0.0380505	0.654134	0.366305	0.73564									1	1	1	1								0	0.256484	-1.14055	-0.447475	-0.412804	-1.25464	-0.846656
SACE_0886		hypothetical protein		995401	995541								5.37936	0.13781	0.121	0.245667	0.097	0.386637	0.533488	0.225428	0.453293									1	1	1	1								0	11.5254	8.0701	10.1111	10.8211	0	0
SACE_0887		hypothetical protein		995538	995807								7.12636	-3.6092	-0.138	2.9055	-0.179667	0.00612771	0.860579	0.11632	0.669027	-3.6092								1	1	1	1								0	2.80203	-0.945528	0.43252	0.835311	-7.69636	0.519064
SACE_0888		hypothetical protein		995949	997361	complement							5.22455	0.104342	0.0436667	-0.0783333	0.102333	0.609321	0.833759	0.686115	0.524817									1	1	1	1								0	0.241142	-0.677431	-0.619101	-0.557853	-1.90426	-0.654122
SACE_0889		integral membrane protein		997815	998165	complement							5.39809	0.100133	0.0133333	0.0568333	-0.112333	0.458338	0.930929	0.661588	0.487529									1	1	1	1								0	-0.349681	-3.24966	-1.17222	-1.54609	-0.448809	-4.15706
SACE_0890		LysR-family transcriptional regulator		998270	999175								5.13568	0.319526	0.123	0.0465	-0.151667	0.100527	0.455393	0.70402	0.525081									1	1	1	1								0	0.0932396	-1.30755	0.18515	-0.566328	0.0719572	-1.01062
SACE_0891		transcriptional regulator, TetR family		999259	999879								5.64664	0.366129	0.106667	0.112833	0.0896667	0.0132476	0.556953	0.428435	0.470713									3	1	2	1								0	0.386592	-0.989413	0.0507631	-0.223728	-0.507623	-1.77706
SACE_0892		60 kDa membrane insertion protein	03060 Protein export [PATH:sen03060]|||03070 Bacterial secretion system [PATH:sen03070]	1000093	1001121								7.21723	0.0418849	0.398	0.402833	0.148	0.934561	0.432287	0.310567	0.724512									3	1	3	1						WT		0	-0.60804	0.7848	0.135027	0.199192	-0.586028	-0.06619
SACE_0893		hypothetical protein		1001667	1002320	complement							5.94305	0.60002	1.282	1.03817	1.87333	0.111187	0.0156306	0.0239255	0.000704792				1.87333					1	1	1	1								0	-0.170563	-0.936837	-0.231181	-0.581186	0.268231	0.402258
SACE_0894		hypothetical protein		1002324	1003706	complement							5.97768	0.646977	1.05033	1.43483	2.064	0.0935422	0.00572979	0.00461742	0.00334402		1.05033	1.43483	2.064					1	1	1	1								0	-0.0933218	-0.469077	-0.63806	-0.589371	-0.361133	-0.256907
SACE_0895		hypothetical protein		1004203	1005000								8.44132	-0.315826	-1.334	-1.12767	0.137	0.584566	0.0487903	0.0174896	0.813693									1	2	1	3								0	-0.133937	1.48166	1.13161	1.10418	0.931434	1.13443
SACE_0896		hypothetical protein		1005234	1005758	complement							6.10341	-0.160426	0.253	0.127333	-0.0473333	0.639106	0.569465	0.405794	0.75562									1	1	1	1								0	1.41757	0.0960243	0.490799	-0.102661	1.06928	-0.686649
SACE_0897	fadA3	fadA3 - acetyl-CoA acetyltransferase	00071 Fatty acid metabolism [PATH:sen00071]|||00072 Synthesis and degradation of ketone bodies [PATH:sen00072]|||00280 Valine, leucine and isoleucine degradation [PATH:sen00280]|||00310 Lysine degradation [PATH:sen00310]|||00362 Benzoate degradation [PATH:sen00362]|||00380 Tryptophan metabolism [PATH:sen00380]|||00620 Pyruvate metabolism [PATH:sen00620]|||00630 Glyoxylate and dicarboxylate metabo…	1006047	1007267	complement							9.21255	-0.493508	-0.279667	0.191333	-0.0196667	0.447501	0.738587	0.609279	0.943677									115	113	89	103								0	1.68044	1.60551	1.03249	1.49062	1.4904	0.851656		1.02403
SACE_0898		lipolytic enzyme, G-D-S-L		1007461	1008393	complement							6.20705	0.262762	-0.964667	-0.184333	0.0603333	0.518502	0.0270375	0.457939	0.894982									1	1	1	1								0	0.543815	1.11627	1.47712	0.59599	0.896041	0.315747
SACE_0899	cysM2	cysM2 - cystathionine beta-synthase	00260 Glycine, serine and threonine metabolism [PATH:sen00260]|||00270 Cysteine and methionine metabolism [PATH:sen00270]	1008726	1010093								8.12805	0.228152	0.364333	1.12467	0.837333	0.591414	0.275313	0.074679	0.00461288									41	23	43	31						BOTH		0	-0.29517	-0.0367029	-0.838153	0.0140837	0.0397297	0.449644
SACE_0900		putative antigen 34 kDa family		1010199	1011344								11.1112	-1.40026	0.0173333	0.139333	-0.287667	0.0036175	0.958866	0.720056	0.156184	-1.40026								1	1	1	1						BOTH		0	-0.701651	0.569278	0.333552	-0.279909	-0.29474	-0.466566
SACE_0901	tnp	tnp - transposase, ISlxx5		1011418	1012827	complement							7.97173	0.0283271	-0.762667	-0.158167	-0.693333	0.922505	0.019512	0.591579	0.0305898									1	1	1	1								0	0.103579	-0.94733	-0.369666	-0.323712	-1.62225	-1.40703
SACE_0902	metB	metB - cystathionine gamma-synthase	00270 Cysteine and methionine metabolism [PATH:sen00270]|||00450 Selenocompound metabolism [PATH:sen00450]|||00920 Sulfur metabolism [PATH:sen00920]	1012983	1014122								8.18823	-0.197386	-0.235667	0.430833	-0.434667	0.722343	0.644605	0.223744	0.482286									57	33	27	38								0	0.37122	1.32508	1.3059	0.944483	0.0411345	0.133799
SACE_0903		hypothetical protein		1014167	1014421	complement							6.24891	-0.602862	-0.757667	-0.799167	-0.681667	0.0143905	0.021655	0.00491688	0.00402032									1	1	1	1								0	1.61094	0.796525	1.73467	0.495492	1.08099	0.176554
SACE_0904	ilvA	ilvA - putative threonine dehydratase	00260 Glycine, serine and threonine metabolism [PATH:sen00260]|||00290 Valine, leucine and isoleucine biosynthesis [PATH:sen00290]	1014675	1015889								6.21455	-1.24854	-1.35333	1.0665	0.306667	0.192621	0.00820942	0.476402	0.642088		-1.35333							1	1	1	1								0	0.948086	-0.957148	-0.0201894	0.205732	-0.665772	-0.882873
SACE_0905	hpd3	hpd3 - 4-hydroxyphenylpyruvate dioxygenase	00130 Ubiquinone and other terpenoid-quinone biosynthesis [PATH:sen00130]|||00350 Tyrosine metabolism [PATH:sen00350]|||00360 Phenylalanine metabolism [PATH:sen00360]	1015943	1017148	complement							9.08377	-2.15793	-0.992333	1.52333	1.45	0.251519	0.283516	0.598918	0.15711									170	29	10	3	-4.08746	-3.27302	down	down		WT		0	-1.42875	-2.0486	-1.78457	-1.32875	-2.02982	-3.59292	5.09974	2.92735
SACE_0906		AsnC-family transcriptional regulator		1017304	1017807								5.88509	0.340279	0.231	0.413833	-0.0533333	0.0929703	0.212172	0.0768174	0.818038									1	1	1	1								0	1.35797	-0.165623	0.674744	-0.0500777	-1.40411	-0.839134
SACE_0907	greA	greA - transcription elongation factor G		1017949	1018437	complement							9.12873	1.4926	0.958333	0.223167	-0.0773333	0.132722	0.13402	0.528532	0.950791									12	11	14	17			up			WT		0	1.13716	1.84881	1.68817	1.27807	0.935057	-0.0120335
SACE_0908		putative conserved membrane protein		1018626	1018997	complement							8.84609	-0.0996822	-0.199667	-0.426833	0.165333	0.794207	0.269982	0.283303	0.662086									1	1	1	1						HP		0	-2.93496	-1.3997	-1.71701	-1.80213	-1.52647	-1.46157
SACE_0909		possible N-acetylglucosaminylphosphatidylinositol deacetylase		1019260	1020144								10.9245	-0.707482	-1.43833	-1.37167	-1.267	0.0472342	0.000602768	0.00831501	0.00522668		-1.43833	-1.37167	-1.267					18	18	10	10						HP		0	0.472264	1.09066	0.185394	0.529593	0.57875	1.43497
SACE_0910		hypothetical protein		1020141	1020479								7.08905	-0.0514958	-0.316	-0.7985	-0.574667	0.829781	0.123375	0.00536434	0.0290375									4	3	5	3						HP		0	1.76484	2.08784	1.45796	2.02037	2.07052	1.77988
SACE_0911		DNA ligase I, ATP-dependent dnl1	03410 Base excision repair [PATH:sen03410]|||03420 Nucleotide excision repair [PATH:sen03420]|||03430 Mismatch repair [PATH:sen03430]|||03450 Non-homologous end-joining [PATH:sen03450]	1020589	1022121								5.76986	-0.282749	-0.417333	-0.776167	-0.851	0.128858	0.13542	0.00158986	0.000528628									1	1	1	1								0	0.827084	-1.43693	-0.345843	-0.837217	0.033425	0.00476573
SACE_0912		hypothetical protein		1022135	1022548								5.72068	-0.0975346	0.446667	-0.0236667	-0.145667	0.7841	0.34646	0.880278	0.404735									1	1	1	1								0	0.621941	0.224889	0.837646	0.11987	-0.501666	-0.559386
SACE_0913		hypothetical protein		1022632	1023213								5.61709	0.301448	0.736333	0.348833	0.249333	0.365839	0.125408	0.230281	0.25848									1	1	1	1								0	0.518983	-1.0043	-0.733379	-0.362861	-0.468362	-1.0159
SACE_0914	guaB2	guaB2 - putative inosine-5'-monophosphate dehydrogenase	00230 Purine metabolism [PATH:sen00230]	1023411	1024850								6.67609	0.750048	1.00167	0.584333	0.479333	0.00782176	0.0193364	0.0228983	0.0163741									28	16	37	27								0	0.156376	0.911828	1.36846	0.312275	0.998965	0.0979096
SACE_0915		probable PhoH-like phosphate starvation-induced protein		1025031	1026410	complement							8.3535	-0.723542	-0.564333	0.3215	1.01467	0.273187	0.380763	0.521485	0.00947799				1.01467					45	27	15	11	-1.58496							0	0.564322	0.334606	0.643734	0.156067	1.90338	1.16864
SACE_0916		hypothetical protein		1026777	1028006	complement							6.17595	-0.941021	-0.565	-0.636333	-0.147667	0.00421767	0.116953	0.0587135	0.373903									1	1	1	1								0	-0.0987077	-0.946519	-0.160292	-0.368215	-0.479033	-1.07168
SACE_0917		hypothetical protein		1028330	1028533								10.1879	-3.2872	-2.65967	-1.92833	-0.0336667	0.00912588	0.0715113	0.0672441	0.875577	-3.2872								1	1	1	1								0	1.52399	0.0479788	-0.90295	0.911631	1.57525	-0.263833	-3.23591	-5.05734
SACE_0918		hypothetical protein		1028836	1029084								10.5309	-3.01597	-2.60767	-1.93367	0.271667	0.0120255	0.058084	0.0991988	0.577034									1	1	1	1								0	0.951089	-0.143896	0.899264	0.404186	1.57929	-0.627126	-3.60848	-5.15598
SACE_0919	uppS1	uppS1 - putative undecaprenyl pyrophosphate synthetase	00900 Terpenoid backbone biosynthesis [PATH:sen00900]	1029167	1029943	complement							5.61759	0.501107	0.167667	-0.0425	-0.0736667	0.016462	0.450446	0.764637	0.702196									1	1	1	1						HP		0	-0.719357	-0.043873	0.403219	-0.287309	-0.730421	-0.0469494
SACE_0920		channel protein, hemolysin III family		1030075	1030740								7.76741	-0.514877	-0.459	0.963167	1.20533	0.29025	0.278825	0.0524561	0.024095									1	1	1	1						BOTH		0	-1.48345	0.192999	0.434628	-0.645114	-0.669127	-0.0832626	1.04044
SACE_0921		hypothetical protein		1030795	1031409	complement							6.56045	-0.679555	-0.536333	-0.0438333	-0.685333	0.0430035	0.0593487	0.846532	0.0646255									6	1	2	1								0	0.837127	0.457504	0.76142	0.383448	0.844708	-0.753951
SACE_0922		acetyltransferase, GNAT family		1031486	1031992	complement							6.30023	0.0204087	-0.191	0.1015	-0.667	0.942814	0.339594	0.504785	0.114801									1	1	1	1								0	0.99786	-1.04792	-0.536373	0.528681	-0.271269	-1.60315
SACE_0923		hypothetical protein		1032101	1034146	complement							5.41718	-0.240717	-0.379333	0.0153333	-0.0406667	0.147711	0.069008	0.910809	0.817825									1	1	1	1						WT		0	0.363393	-0.474545	0.169761	-0.198743	-0.0451736	-0.0645959
SACE_0924		extracellular solute-binding protein, family 1		1034315	1035763								5.24595	0.0842283	0.226333	-0.183833	-0.546333	0.755751	0.458489	0.178854	0.0795575									1	1	1	1							Frameshift (-C212;-C 221;-C 228; -G 264; -G 273)	0	0.700204	-0.77357	-0.241015	-0.237507	-0.759488	-1.53808
SACE_0925		binding-protein-dependent transport systems membrane component		1035760	1036773								5.88818	0.165272	0.179	0.1945	-0.416667	0.585793	0.640747	0.331859	0.0896648									1	1	1	1							1PM	0	0.172821	-1.37163	-0.297256	-0.887884	-1.13884	-1.54206
SACE_0926		binding-protein-dependent transport systems membrane component		1036770	1037624								5.47577	0.344304	0.085	0.06	-0.301333	0.100511	0.696452	0.676786	0.0998154									1	1	1	1							Missense (V18M, A89T)	0	1.06146	-0.898802	0.300152	0.2015	-0.18195	-1.80733
SACE_0927	adh10	adh10 - zinc-binding dehydrogenase		1037636	1038640								5.96682	-0.13602	-0.00733333	-0.00166667	-0.329667	0.592249	0.979967	0.991996	0.0931624									1	2	1	1								0	0.210435	-0.201861	0.626557	-0.0134905	-0.169543	-0.626902
SACE_0928		DeoR family transcriptional regulator of sugar metabolism		1038651	1039538								5.62818	-0.117894	0.382333	0.0263333	0.0596667	0.679047	0.347669	0.832515	0.665304									1	1	1	1								0	-0.140613	-1.33053	-0.571886	-1.24602	-1.0821	-1.37914
SACE_0929	xylB	xylB - xylulose kinase	00040 Pentose and glucuronate interconversions [PATH:sen00040]	1039535	1040968								8.91582	0.12944	-0.821	-0.822167	-0.493	0.548637	0.00267138	0.00638851	0.0716942									1	1	1	1								0	1.10673	-0.309595	0.0359916	-0.00281443	0.944827	0.206791
SACE_0930	fumC	fumC - fumarase C fumarate hydratase class II	00020 Citrate cycle (TCA cycle) [PATH:sen00020]	1041471	1042865	complement							9.48582	-0.0543497	-0.74	0.8335	0.130333	0.906844	0.0126238	0.137056	0.650664									20	18	12	38						WT		0	0.944817	0.538351	-0.352503	1.05437	1.43925	2.75458	1.33953
SACE_0931		secreted trypsin-like serine protease		1043051	1043782	complement							6.89841	2.86061	2.642	3.21367	2.539	1.46249e-05	0.000507451	0.000288762	1.39146e-06	2.86061	2.642	3.21367	2.539					1	1	1	1								0	-0.711859	0.366259	0.689266	-0.274387	0.328068	0.587745	2.57336	1.25552
SACE_0932	yumC	yumC - thioredoxin reductase	00240 Pyrimidine metabolism [PATH:sen00240]|||00450 Selenocompound metabolism [PATH:sen00450]	1044031	1045014								5.32668	0.00275004	-0.213333	-0.2595	-0.107667	0.986018	0.320993	0.0616544	0.489521									1	1	1	1								0	0.707265	0.0954552	0.717139	-0.113993	0.551215	0.073585
SACE_0933		secreted trypsin-like serine protease		1045178	1045924	complement							6.40882	0.551981	0.8	0.795833	0.366	0.40779	0.0878849	0.373062	0.0506809									1	1	1	1						HP		0	1.96412	1.87493	0.104627	2.097	1.60881	0.00130013	3.25666	2.62099
SACE_0934	glpX	glpX - fructose-bisphosphatase, class II	00010 Glycolysis / Gluconeogenesis [PATH:sen00010]|||00030 Pentose phosphate pathway [PATH:sen00030]|||00051 Fructose and mannose metabolism [PATH:sen00051]|||00680 Methane metabolism [PATH:sen00680]	1046171	1047217	complement							9.09936	0.37315	-0.358333	1.035	-0.0723333	0.388357	0.445913	0.015151	0.717708									29	33	24	44						WT		0	0.696316	0.395136	-0.853262	0.829694	1.2703	1.53706	1.17935
SACE_0935	xseB	xseB - putative exodeoxyribonuclease VII small subunit	03430 Mismatch repair [PATH:sen03430]	1047689	1047943	complement							7.35373	-0.305145	-0.958333	-0.991	-0.616	0.34727	0.0384267	0.0148359	0.0308539									1	1	1	1								0	2.57113	3.02337	3.28747	1.86941	0.485256	0.36369
SACE_0936		hypothetical protein		1047940	1048371	complement							6.07818	-0.626682	-0.685333	-0.563667	-0.17	0.0642487	0.0519733	0.014684	0.616568									1	1	1	1								0	-0.00964055	0.875063	1.11554	0.482741	0.283707	-0.37606
SACE_0937	xseA	xseA - putative exodeoxyribonuclease VII large subunit	03430 Mismatch repair [PATH:sen03430]	1048392	1049567	complement							6.65482	-0.409397	0.259333	-0.390333	-0.225	0.177874	0.529444	0.0381413	0.180419									1	1	1	1								0	0.338889	0.482621	0.631802	0.0985728	-0.160344	0.574923
SACE_0938		hypothetical protein		1049834	1050298	complement							6.49355	-0.296679	-0.110333	0.136833	-0.0136667	0.175695	0.537973	0.346245	0.956402									17	18	10	10								0	0.435421	0.949389	0.929086	0.367075	0.369887	0.0719279
SACE_0939		4-hydroxy-3-methylbut-2-enyl diphosphate reductase	00900 Terpenoid backbone biosynthesis [PATH:sen00900]	1050440	1051468								7.66736	-0.0213641	-0.179	-0.187833	-0.0613333	0.947721	0.501261	0.414605	0.869812									23	16	16	21						HP		0	0.23181	1.27087	1.44807	1.0264	0.769689	1.35552
SACE_0940		hypothetical protein		1051783	1052652	complement							9.38068	-0.113725	-0.225333	0.376167	-0.111333	0.664082	0.360597	0.179153	0.665116									1	1	1	1						HP	IPM	0	-0.387949	0.584998	1.41894	-0.14665	-0.490412	-0.476241
SACE_0941	rbsA	rbsA - ribose transport ATP-binding protein	02010 ABC transporters [PATH:sen02010]	1052990	1054576								7.03436	-0.11835	-0.347	-0.687333	-0.476333	0.766989	0.21932	0.193512	0.2342									1	1	1	1								0	0.186571	-2.22448	-0.925542	-0.506915	-0.654702	-1.64325
SACE_0942	rbsC	rbsC - ribose ABC transporter, permease protein	02010 ABC transporters [PATH:sen02010]	1054573	1055637								6.88132	0.223364	-0.939	-1.56967	-0.827333	0.725671	0.0280838	0.0919248	0.212716									1	1	1	1								0	-0.29549	-2.4489	-1.23409	-1.12987	-1.48189	-1.04008
SACE_0943		binding protein_LacI transcriptional regulator	02010 ABC transporters [PATH:sen02010]|||02030 Bacterial chemotaxis	1055671	1056675								6.60723	-0.0921724	-0.830333	-0.574833	0.0533333	0.891532	0.0529304	0.53119	0.931614									1	1	1	1						WT		0	0.0479066	-2.32942	-0.908159	-0.700954	-1.74053	-1.54037
SACE_0944		hypothetical protein		1057332	1059827								6.94568	-0.0248456	-1.05967	-0.424333	1.29633	0.959716	0.00260383	0.442122	0.0528632		-1.05967							1	1	1	1							Nonsense (Y412*)	0	0.675939	-1.74253	-0.514636	-0.400003	-0.618698	-1.02077
SACE_0945		hypothetical protein		1059950	1060108	complement							10.2372	-0.272108	-0.715	-0.791167	-0.633333	0.482243	0.0201965	0.206348	0.0868351									1	1	1	1								0	10.3949	0	8.36553	6.91679	0	0
SACE_0946		hypothetical protein		1060063	1060302	complement							6.69623	0.0854379	0.380333	0.288167	0.615	0.735048	0.236759	0.269166	0.00481508									1	1	1	1								0	8.35909	5.36867	7.50155	6.35356	0	0
SACE_0947	rbsR	rbsR - putative LacI-family transcriptional regulator		1060307	1061302	complement							5.69309	0.344364	-0.364333	-0.294167	-0.147	0.143545	0.130563	0.316325	0.443958									1	1	1	1								0	0.45591	-1.27861	-0.215976	-0.530448	-0.0934407	-1.08391
SACE_0948		L-fucose isomerase, putative	00051 Fructose and mannose metabolism [PATH:sen00051]	1061552	1062967								7.07791	-0.301972	-1.04067	-0.409167	0.240667	0.634815	0.150534	0.472311	0.646433									13	18	5	8						WT		0	0.287229	-1.93575	-0.808964	-0.45269	-0.984205	-1.59857
SACE_0949		carbohydrate kinase, FGGY	00040 Pentose and glucuronate interconversions [PATH:sen00040]	1063056	1064546								8.96145	0.152664	-0.977	0.0383333	1.197	0.847406	0.2753	0.961961	0.0557557									1	1	1	1						WT		0	0.909419	-0.0528072	-0.348821	0.590637	0.716556	-0.00226276
SACE_0950		lipase		1064617	1065561								5.99386	-0.351243	-0.997333	-0.491667	-0.747333	0.168666	0.0155039	0.0198008	0.00277291									1	1	1	1								0	0.697189	-0.0340368	0.682359	0.0139192	0.983732	-0.0828219
SACE_0951		hypothetical protein		1065878	1066852	complement							5.65723	-0.0799951	-0.410667	-0.678	-0.656667	0.653009	0.105937	0.00321158	0.00801732									1	4	1	7								0	0.632014	-0.292443	0.867657	-0.047459	0.371292	1.54331
SACE_0952	sbcD	sbcD - putative ATP-dependent dsDNA exonuclease		1067061	1068245								5.50786	0.255715	-0.014	-0.238333	-0.0296667	0.0684227	0.937134	0.0852696	0.834352									1	1	1	1								0	1.25601	-0.286545	0.335827	0.235203	0.372256	-0.651236
SACE_0953	sbcC	sbcC - putative ATP-dependent dsDNA exonuclease		1068242	1071196								7.19982	0.726159	0.115333	-0.542833	-0.104333	0.0408014	0.577913	0.284934	0.697077									1	1	1	1								0	0.468611	-1.2209	-0.570017	-0.358635	-0.455179	-0.90597
SACE_0955	alkA	alkA - putative 3-methyladenine DNA glycosylase		1071814	1072635	complement							5.83595	-0.157294	0.281333	0.0481667	0.177333	0.649244	0.303095	0.825878	0.685596									1	1	1	1								0	0.639174	-0.994333	0.468639	-0.406763	-1.03609	-2.66864
SACE_0956		two-component system response regulator		1073994	1074626	complement							5.41905	-0.122959	-0.0863333	0.105667	0.194667	0.301996	0.590608	0.381907	0.18511									1	1	1	1								0	0.902247	-1.20888	0.0312667	-0.818648	-0.483498	-1.21242
SACE_0957		two-component system sensor kinase		1074635	1075954	complement							5.18818	0.158964	0.053	-0.0826667	-0.034	0.18484	0.738931	0.478756	0.789517									1	1	1	1								0	0.59237	-1.9492	-0.227726	-0.192044	-0.393633	-1.62008
SACE_0958		hypothetical protein		1075975	1076928	complement							5.47818	0.111616	0.538333	0.0948333	-0.0483333	0.677635	0.194049	0.456825	0.699243									1	1	1	1								0	0.432175	-2.78698	-0.669896	-0.664444	-1.07164	-0.998783
SACE_0959		hypothetical protein		1077079	1077312								6.46718	-0.126685	-0.121333	-0.510833	-0.0203333	0.661716	0.749583	0.0132202	0.926656									1	1	1	1								0	1.38196	1.51077	0.392708	0.0900952	1.32831	0.68653
SACE_0960		GTP-binding protein YchF		1077714	1078793								7.13191	0.0326639	0.321667	-0.3635	-0.230667	0.939617	0.510388	0.273504	0.341439									35	13	21	28						BOTH		0	1.08702	1.34592	-0.838702	1.16541	0.712011	1.44797
SACE_0961		possible suppressor protein DnaK		1079020	1079397	complement							5.85382	0.218058	0.334	0.149667	0.0516667	0.365496	0.0822327	0.273258	0.801192									1	1	1	1								0	2.42531	-0.150514	1.25725	0.0984344	1.49194	-0.918876
SACE_0962	CalU12	CalU12		1079590	1080270								5.73673	0.127676	-0.593	-1.353	-1.90467	0.650839	0.146797	0.000321365	2.87454e-05			-1.353	-1.90467					1	1	1	1								0	0.293614	-2.28328	0.314566	-1.02612	-1.63813	-1.41916
SACE_0963		hypothetical protein		1080264	1081196	complement							5.41586	0.182479	-0.293333	0.0171667	-0.425333	0.426337	0.10499	0.89772	0.0413663									1	1	1	1								0	-0.165214	-2.49569	-0.94398	-1.18027	-1.29522	-2.34981
SACE_0965	merR2	merR2 - transcriptional regulator, MerR family		1082099	1082464	complement							6.72486	0.363631	0.191	0.089	0.401333	0.182372	0.563115	0.7425	0.0177552									1	1	1	1								0	1.42665	-0.196955	0.0932096	0.178845	-0.677729	-0.315086
SACE_0966		3-oxoadipate enol-lactone hydrolase_4-carboxymuconolactone decarboxylase		1082577	1083356								6.32295	0.780667	-1.45433	-1.61567	-1.45233	0.243168	0.0775138	0.00849387	0.0480382			-1.61567						5	6	1	1								0	2.12998	-1.5885	0.783128	1.15133	0.476294	-0.764054
SACE_0967	gvpK	gvpK - gas vesicle synthesis protein		1083448	1083762	complement							5.75591	-0.0122899	-1.24667	-0.925	-0.896	0.96042	0.00649062	0.00721239	0.00196054		-1.24667							1	1	1	1								0	0.313419	-2.76983	-1.21293	-1.04218	-2.16055	-9.15863
SACE_0968	gvpS1	gvpS1 - gas vesicle synthesis protein		1083755	1084012	complement							8.28782	1.0952	0.751333	1.49583	0.0703333	0.329581	0.106827	0.455961	0.797924									1	1	1	1								0	1.30884	-2.73155	-0.393029	-0.315942	0.292236	-9.19876
SACE_0969	gvpL2	gvpL2 - gas vesicle synthesis protein		1084015	1084785	complement							5.19182	0.169294	-0.0166667	-0.0196667	-0.127667	0.181708	0.916623	0.884821	0.304475									1	1	1	1								0	1.50767	-2.2121	-0.0355961	-0.511783	-0.497114	-0.410686
SACE_0970	gvpJ	gvpJ - gas vesicle protein		1084778	1085284	complement							5.02491	0.209484	-0.099	-0.1825	-0.0706667	0.145719	0.517577	0.243591	0.662839									1	1	1	1								0	1.35042	-2.44235	-0.113783	0.387082	-0.232922	-1.5511
SACE_0971		hypothetical protein		1085281	1086204	complement							5.02764	-0.0238898	0.0433333	0.134333	0.008	0.833663	0.778322	0.299695	0.946467									1	1	1	1								0	1.15377	-1.83	-0.208713	0.352814	-0.686912	-0.750467
SACE_0972		hypothetical protein		1086209	1086433	complement							5.77991	0.27681	0.643	-0.0513333	-0.263	0.479587	0.27664	0.689209	0.149012									1	1	1	1								0	-0.0634407	-2.2636	-0.140431	-2.65715	-8.3571	-8.3571
SACE_0973		gas vesicle synthesis GvpLGvpF		1086462	1087250	complement							5.68473	0.282728	0.0293333	0.291	0.074	0.134451	0.900222	0.051971	0.611952									1	1	1	1								0	0.302098	-2.62505	-0.659798	-1.06313	-2.55068	-2.20541
SACE_0974	gvpA1	gvpA1 - gas vesicle synthesis-like protein		1087247	1087681	complement							5.18432	-0.0738137	-0.166333	-0.192333	-0.194333	0.59672	0.352716	0.199832	0.218356									1	1	1	1								0	0.395205	-2.83629	-0.0835015	-0.940663	-2.46637	-1.02266
SACE_0975		hypothetical protein		1087688	1088842	complement							5.81568	0.495479	-0.11	-0.481167	-0.720667	0.0829195	0.690447	0.0226329	0.0016516									1	1	1	1								0	-0.601876	-2.83827	-0.870714	-1.38494	-2.0013	-2.14455
SACE_0976		hypothetical protein		1088829	1089467	complement							5.37941	0.334648	0.589667	-0.0968333	-0.232	0.45909	0.380826	0.444264	0.139325									1	1	1	1								0	-0.260166	-1.27931	-0.697291	0.490035	-0.249315	-1.4096
SACE_0977	bioF	bioF - 8-amino-7-oxononanoate synthase	00780 Biotin metabolism [PATH:sen00780]	1089873	1091036	complement							5.44205	0.140754	0.381	0.2675	0.138667	0.346707	0.0601579	0.0752095	0.338028									1	1	1	1								0	1.05548	-0.0793267	0.334483	0.399869	0.976512	-1.28068
SACE_0978	bioD	bioD - dethiobiotin synthetase	00780 Biotin metabolism [PATH:sen00780]	1091233	1091907								5.17891	0.115697	-0.086	0.0961667	0.0806667	0.354313	0.569424	0.408856	0.550643									1	1	1	1								0	2.97902	0.247455	1.85366	3.2165	3.00741	2.70741
SACE_0979	aao	aao - D-amino acid oxidase	00260 Glycine, serine and threonine metabolism [PATH:sen00260]|||00311 Penicillin and cephalosporin biosynthesis [PATH:sen00311]|||00330 Arginine and proline metabolism [PATH:sen00330]|||00472 D-Arginine and D-ornithine metabolism [PATH:sen00472]	1092002	1092940								5.67495	0.0522029	-0.243667	-0.281333	-0.0746667	0.710561	0.178544	0.125987	0.564556									1	1	1	1								0	0.844757	-0.129308	0.294755	-0.272842	-0.0307272	-0.0942694
SACE_0980		pterin-4-alpha-carbinolamine dehydratase		1093010	1093318	complement							5.40545	-0.278957	-0.237	0.0885	-0.0746667	0.109422	0.222334	0.485016	0.680797									1	3	1	1								0	1.64018	1.60056	1.15936	2.22841	2.29441	1.3228
SACE_0981		ABC transporter substrate-binding protein	02010 ABC transporters [PATH:sen02010]	1093585	1094631								6.93564	1.04093	1.01333	0.406167	0.295	0.00673877	0.0348253	0.054865	0.184524	1.04093								8	3	1	5								0	-0.145521	0.279382	0.159829	-0.0374337	0.148566	-0.619378
SACE_0982		ABC transporter integral membrane protein	02010 ABC transporters [PATH:sen02010]	1094688	1096244								6.59268	0.537579	0.864333	0.249833	-0.221333	0.345883	0.216981	0.458248	0.374632									1	1	1	1								0	0.712963	0.900106	0.841541	0.675152	0.957773	0.0183376
SACE_0983		polyamine ABC transporter, ATP-binding protein	02010 ABC transporters [PATH:sen02010]	1096303	1097520								5.04382	0.1209	0.145667	0.119	0.100667	0.32549	0.362947	0.460276	0.380645									1	1	1	1								0	0.00726722	0.449161	0.204262	0.194288	0.317422	-0.108128
SACE_0984		hypothetical protein		1097690	1098085								10.4775	1.30563	1.542	1.99567	2.16033	0.0680778	0.0372265	0.00230905	0.00109261			1.99567	2.16033					1	1	1	1								0	-1.42129	-1.77172	-3.39913	-2.16071	-3.05024	-2.57259	2.48934	2.19522
SACE_0985		hypothetical protein		1098382	1098636								10.9346	0.914544	1.572	1.73583	1.62833	0.16687	0.0270548	0.00373131	0.00267884			1.73583	1.62833					1	1	1	1								0	-2.32578	-2.38268	-2.69086	-3.07465	-1.25287	-4.49371	1.4754	1.36444
SACE_0986		PE-PGRS family protein		1098668	1100209								7.40614	1.10948	1.77967	1.27917	1.767	0.102617	0.0418533	0.0292413	0.00284951				1.767					1	1	3	2								0	-0.128672	-1.05198	-1.43454	-0.669545	-1.13377	-1.43538	1.70609	1.78223
SACE_0987		hypothetical protein		1100395	1101180								5.65627	0.440107	0.830667	1.4945	1.513	0.179062	0.0773287	0.000154948	1.62443e-05			1.4945	1.513					1	2	1	1								0	0.629326	-1.35358	-0.378988	0.129336	0.246715	0.0804934	1.08893
SACE_0988		acetyltransferase GNAT family protein		1101458	1101904	complement							5.80018	-0.430888	-0.311667	0.0736667	-0.701333	0.311998	0.364533	0.685888	0.207556									1	1	1	1								0	0.075494	-0.0711064	0.494794	-0.876787	0.383364	-2.01993
SACE_0989	estC	estC - carboxylesterase		1101965	1103095	complement							5.81	0.186339	0.693667	-0.2135	-0.245	0.633875	0.210267	0.253841	0.291754									1	1	1	1								0	1.03559	-1.1407	0.649563	-0.378678	0.604504	-1.0707
SACE_0990		oligopeptide_dipeptide ABC transporter, ATPase subunit		1103095	1104858	complement							6.43755	0.186059	1.13733	0.5105	0.515333	0.627665	0.00599687	0.315378	0.14497		1.13733							1	1	1	1								0	0.459689	-1.08334	-0.744783	-0.199759	-0.917963	-1.11432
SACE_0991	dppC-1	dppC-1 - dipeptide transport system permease protein		1104858	1105760	complement							5.71982	-0.260635	0.695	-0.165167	-0.637333	0.635648	0.361203	0.368716	0.095346									1	1	1	1							Frameshift (-G 370)	0	0.652181	-1.22033	-0.386424	-0.245614	-1.09332	-1.20594
SACE_0992		oligopeptide_dipeptide ABC transporter, permease protein		1105757	1106698	complement							8.09668	0.424977	-0.658333	-1.19483	-0.712333	0.390656	0.0620536	0.101295	0.127276									1	1	1	1								0	0.944643	-1.763	-0.394691	0.200095	-0.226173	-0.32713
SACE_0993		probable peptide ABC transporter, substrate-binding protein		1106721	1108310	complement							6.14455	-0.592987	0.838667	0.764667	-0.271333	0.23835	0.206051	0.116779	0.334602									1	1	1	1								0	0.342619	-1.49765	-0.378119	-0.304429	-1.07094	-1.6888
SACE_0994		putative ABC transporter integral membrane protein		1108716	1109555	complement							6.08973	0.427873	-0.141667	0.6785	0.606667	0.132159	0.655092	0.0448455	0.00983955									1	1	1	1								0	1.18211	1.46176	1.49018	1.23499	1.99258	0.529721
SACE_0995		putative ABC transporter ATP-binding protein		1109552	1110514	complement							9.94391	0.263063	0.0413333	2.013	2.245	0.728453	0.940964	0.0888537	0.0024126				2.245					6	6	11	5								0	0.949874	1.34914	1.02352	1.14131	1.67785	0.0135441
SACE_0996		hypothetical protein		1110511	1111548	complement							10.2544	1.05371	0.213	2.59617	2.97167	0.269894	0.784182	0.0472343	0.00232175				2.97167					1	2	1	1								0	1.67014	1.62934	1.21654	1.48745	2.27531	0.246654
SACE_0997		response regulator, two-component system		1111727	1112395								7.08727	0.242246	-0.361	0.8085	0.895667	0.556168	0.322503	0.125729	0.0420625									1	1	1	1								0	0.175328	0.515253	0.531405	-0.0839374	-0.471922	-1.48829
SACE_0998		probable two-component sensor kinase		1112392	1113780								5.56164	-1.5105	-0.127333	-0.0723333	0.169	1.93956e-09	0.456498	0.557313	0.221525	-1.5105								1	1	1	1								0	0.798962	0.372205	0.819249	0.259133	0.318478	-0.425395
SACE_0999		hypothetical protein		1114427	1115266								6.33745	-0.641469	0.298333	-0.0613333	-0.0176667	0.0275814	0.291263	0.788776	0.939597									1	1	1	1								0	0.0811256	-1.81652	0.428208	-1.15194	-1.37962	-1.82609
SACE_1000		hypothetical protein		1115414	1115716	complement							6.2765	-0.176292	-0.799	-0.6985	-1.176	0.636822	0.0114133	0.00461115	0.0428375									1	1	1	1								0	-1.43463	-1.6692	-2.5594	-1.97789	-4.14335	-2.54248
SACE_1001		hypothetical protein		1116186	1116791	complement							8.459	-0.238453	-1.22667	-1.16983	-1.048	0.587564	0.00181636	0.00234112	0.09338		-1.22667	-1.16983						1	3	1	3								0	0.865853	2.02162	0.670538	1.67229	1.4344	1.7044
SACE_1002	trpS	trpS - tryptophanyl tRNA synthetase	00970 Aminoacyl-tRNA biosynthesis [PATH:sen00970]	1116979	1117944	complement							6.21236	0.379616	-0.307333	-0.7895	-1.151	0.332976	0.389879	0.0157205	0.0243553									9	11	1	17	-3.16993							0	0.331971	0.315871	-0.1098	0.356192	-0.0512019	-0.631301
SACE_1003		hypothetical protein		1118379	1118687								5.24941	0.139407	-0.185	-0.399	-0.463667	0.350866	0.339026	0.0188575	0.0160095									1	1	1	1								0	-0.353355	-2.31342	-0.476666	-1.23478	-0.519407	-1.67036
SACE_1004		hypothetical protein		1118944	1119327	complement							8.58827	0.564628	0.139	-0.6245	-0.941333	0.172773	0.777457	0.0866383	0.0119874									1	1	1	1								0	0.831135	0.58043	1.42011	1.15685	0.407875	-0.21492
SACE_1005	typA	typA - GTP-binding elongation factor family protein		1119644	1121569								9.74255	0.728828	0.521667	0.932333	-0.0243333	0.097609	0.0665735	0.110968	0.954869									114	53	184	79						HP		0	0.458377	0.88758	-0.151802	0.851957	0.694104	1.31206	1.70883
SACE_1006		extracellular solute-binding protein, family 5		1121891	1123639								6.23305	0.396067	0.200667	0.282333	0.101667	0.0283012	0.399097	0.109813	0.401214									1	1	1	2								0	0.182629	0.402061	0.425953	-0.00558938	-0.46564	0.13175
SACE_1007		threonine synthase homolog	00260 Glycine, serine and threonine metabolism [PATH:sen00260]|||00750 Vitamin B6 metabolism [PATH:sen00750]	1123688	1124827								5.87609	0.725555	0.405333	0.0723333	-0.229333	0.00172961	0.113648	0.667253	0.225929									1	1	1	1								0	0.56554	0.602729	0.897435	0.509636	0.554341	0.413204
SACE_1008		putative N-acetylglucosaminylphosphatidylinositol deacetylase		1124952	1125863								7.14818	-0.320432	-0.156333	-0.0913333	-0.285	0.40965	0.738263	0.672999	0.248935									8	7	1	9								0	-0.00516908	0.595348	1.01585	0.223951	-0.390866	0.015613
SACE_1009		hypothetical protein		1125860	1126240								7.97345	0.419023	0.097	-0.0506667	-0.157	0.0828586	0.692288	0.793953	0.460896									1	1	1	1								0	-0.201397	0.0516945	0.593328	0.00500682	-0.608936	-0.476883
SACE_1010		4Fe-4S ferredoxin, iron-sulfur binding protein		1126471	1126791								7.65714	0.977118	1.11467	0.993333	0.914	0.00245524	0.00292623	0.0207112	0.00113816		1.11467							13	10	8	4						WT		0	-0.331008	1.20851	1.37696	0.531237	0.447142	0.266105
SACE_1011	dapC	dapC - succinyldiaminopimelate aminotransferase		1126788	1127921								7.36891	0.63367	1.11567	0.314667	0.469667	0.102374	0.0340165	0.329335	0.0649886									10	12	4	12						HP		0	0.870148	1.98751	2.00619	1.2697	1.40128	0.955346
SACE_1012		CHAD domain containing protein		1128182	1129111	complement							5.38705	0.292057	0.225667	0.444167	0.144	0.269159	0.411755	0.0136133	0.609757									1	1	1	1								0	0.0310178	0.325951	0.502095	-0.122183	-0.0537355	-0.604919
SACE_1013	dapD	dapD - 2,3,4,5-tetrahydropyridine-2,6-dicarboxylate N-succinyltransferase	00300 Lysine biosynthesis [PATH:sen00300]	1129200	1130189	complement							6.2935	0.567875	0.186667	0.437	0.0853333	0.00860154	0.317719	0.170403	0.574994									53	38	5	36	-3.40599					BOTH		0	0.0593597	0.233879	0.44341	0.351927	0.414921	0.670852	1.12954
SACE_1014		hypothetical protein		1130375	1130536	complement							5.40295	-0.526153	-0.01	0.157167	-0.474667	0.0738432	0.975092	0.590285	0.0253374									1	1	1	1								0	0	0	7.64997	0	0	0
SACE_1015		hypothetical protein		1130921	1131400	complement							5.60368	-0.996857	0.183667	0.824833	0.273	0.00432377	0.558163	0.0159105	0.0598443									1	1	1	1								0	0.971329	-0.65836	0.637843	-0.0515093	-0.547622	-1.02581
SACE_1016		hypothetical protein		1131433	1133133	complement							8.08759	-2.89981	-0.335	0.315167	0.315333	0.0041253	0.713071	0.571431	0.184737	-2.89981								1	1	1	1								0	0.0383159	-1.85861	-1.23083	-0.758248	-0.59463	-1.62808
SACE_1017		hypothetical protein		1133133	1133447	complement							5.96864	-1.35273	0.201333	0.3545	0.190333	0.00032157	0.557077	0.158517	0.30038	-1.35273								1	1	1	1								0	5.7883	3.65343	3.93521	6.71833	0	0
SACE_1018	dapE	dapE - succinyl-diaminopimelate desuccinylase SDAP	00300 Lysine biosynthesis [PATH:sen00300]	1133528	1134613								5.50227	0.0837064	-0.237333	-0.193167	-0.387	0.551139	0.226949	0.239442	0.0129276									8	7	1	3								0	1.11591	1.27857	1.33451	0.893211	0.78062	0.289031
SACE_1019		membrane protease subunit, stomatin_prohibitin homolog		1134980	1136188	complement							7.15773	0.181691	-0.316333	-0.2225	-0.487667	0.481024	0.250327	0.118687	0.118748									1	1	1	1								0	0.477226	-0.476994	-0.209695	-0.540533	-0.654612	-1.26374
SACE_1020		lysine decarboxylase family protein		1136439	1137224								6.12541	-0.595102	-0.104333	0.5255	0.201667	0.126892	0.795724	0.0467474	0.297031									15	11	14	7								0	0.00248496	0.8903	0.784229	0.310676	0.174161	0.0539555
SACE_1021		hypothetical protein		1137221	1137772								6.55609	-0.128611	0.447	0.635333	-0.0653333	0.760282	0.234352	0.0341019	0.871994									5	3	5	3								0	-0.125018	0.737019	1.54412	0.474591	0.657483	0.115166
SACE_1022		putative secreted esterase_lipase_thioesterase family protein		1137852	1139447	complement							6.02664	-0.150609	0.00566667	0.245833	0.0806667	0.451189	0.977525	0.201794	0.694419									1	1	1	1								0	0.602039	-0.762912	-0.310305	-0.395747	0.271547	-1.29225
SACE_1023	folP	folP - dihydropteroate synthase	00790 Folate biosynthesis [PATH:sen00790]	1139599	1140468								5.43564	0.327145	0.676	0.2455	0.156	0.294003	0.166983	0.0747123	0.205221									1	1	1	1								0	1.85704	1.63066	2.52803	1.93516	2.01884	2.15007
SACE_1024		hypothetical protein		1140586	1140915	complement							6.26386	-0.211552	0.0916667	0.0486667	0.71	0.404554	0.770435	0.830499	0.00595102									1	1	1	1								0	0.460984	-0.269308	0.335402	-0.912677	-0.0152995	-7.58442
SACE_1025		transcriptional regulator, PadR-like family		1141144	1141485								6.17259	-1.02857	0.357333	-0.671	-0.254333	0.000469096	0.099588	0.0281625	0.299223	-1.02857								6	5	3	1								0	1.30243	1.80064	0.590055	0.743009	-0.167894	-1.48561
SACE_1026		hypothetical protein		1141567	1141914								8.09818	0.0293945	0.0496667	0.349333	0.307	0.915535	0.895367	0.074992	0.0580691									1	1	1	1								0	1.14073	1.62455	2.21557	1.61413	1.37725	1.61112
SACE_1027	tag	tag - DNA-3-methyladenine glycosylase I	03410 Base excision repair [PATH:sen03410]	1141911	1142492								6.47509	-0.0341753	-0.213	-0.403	-0.250667	0.891044	0.466522	0.057745	0.23658									2	1	1	1								0	-0.612111	-0.641627	-0.633683	-0.541478	-0.82365	0.444947
SACE_1028	echA11	echA11 - putative enoyl-CoA hydratase_isomerase family protein	00360 Phenylalanine metabolism [PATH:sen00360]	1142764	1143552	complement							10.2037	-1.22852	-1.01433	0.797167	0.496667	0.000589901	0.0107086	0.035138	0.0505831	-1.22852								80	57	53	57						BOTH		0	-0.389958	0.0696102	1.00006	0.0512627	0.982366	0.510467
SACE_1029		hypothetical protein		1143931	1144098								7.39914	0.428489	0.201	-0.0566667	-0.146667	0.116037	0.46249	0.853599	0.304487									6	6	3	10						BOTH		0	0.1573	-0.904747	1.01662	-1.15241	-0.896552	-0.810936
SACE_1030	pepA	pepA - leucine aminopeptidase	00480 Glutathione metabolism [PATH:sen00480]	1144356	1145867								7.27805	-0.216259	-0.209667	-0.433167	-0.384667	0.392145	0.46851	0.107538	0.043725									30	23	14	15						BOTH		0	-0.434589	0.306848	0.631736	-0.191458	-0.0744367	-0.0418846
SACE_1031		LysR-family transcriptional regulator		1145958	1146884	complement							7.47591	0.383079	-0.983	-1.48933	-0.785333	0.336708	0.00556834	0.0402159	0.0646532									1	1	1	1								0	0.108898	-0.578316	-0.64326	-0.979136	0.0254241	-1.5663
SACE_1032		transport integral membrane protein		1146948	1148153								7.14255	0.553757	0.331	0.376	-0.0306667	0.0570034	0.149522	0.375623	0.880429									1	1	1	1								0	1.87075	1.65558	1.3893	1.58599	2.58808	0.435519
SACE_1033	tatB	tatB - putative sec-independent protein translocase	03060 Protein export [PATH:sen03060]|||03070 Bacterial secretion system [PATH:sen03070]	1148132	1148527	complement							6.52095	0.140367	0.111	0.695	0.710667	0.659837	0.746551	0.00851008	0.0490945									12	11	4	2	-1.58496	-2.45943						0	-0.0552233	-0.17153	0.453255	-0.562001	0.394058	-0.482122
SACE_1034	htrA	htrA - possinble serine protease		1148637	1150049	complement							5.76586	0.241073	0.490333	0.837667	1.15767	0.390971	0.0776025	0.0234377	0.00383134				1.15767					1	1	6	10								0	0.143638	0.881166	1.0923	0.381355	0.302433	-0.644601
SACE_1035		phosphoribulokinase _ uridine kinase family	00240 Pyrimidine metabolism [PATH:sen00240]	1150811	1151539	complement							5.10209	-0.0501077	0.015	-0.0661667	-0.24	0.719871	0.932523	0.611927	0.140071									1	1	1	1								0	0.280212	-0.831163	-0.85995	-0.258555	-0.587162	-0.839779
SACE_1036		hypothetical protein		1151609	1152337	complement							7.12582	0.135425	-0.738	-0.235833	0.358667	0.776359	0.129528	0.316551	0.48408									1	1	1	1								0	1.75322	2.42012	2.034	1.55817	2.99162	1.88716
SACE_1037		putative ECF family RNA polymerase sigma factor		1152358	1152963	complement							8.53077	-0.586091	-2.02633	-1.1235	-0.713333	0.249624	0.00310621	0.0272174	0.165981		-2.02633							1	1	1	1								0	0.668178	1.63838	0.790941	1.46903	1.49991	1.08496
SACE_1038		O-methyltransferase, family 3		1153264	1153896								8.73782	-1.67517	-0.465	-0.895	-0.252333	0.0084132	0.168482	0.130502	0.675538	-1.67517								1	1	1	1								0	0.539281	0.45636	0.871343	-0.0863989	-0.650541	-1.16203
SACE_1039		putative ATP-binding protein involved in chromosome partitioning		1154174	1155214	complement							11.1861	0.442465	-0.541	-0.2885	-0.195667	0.257465	0.312173	0.191144	0.256915									29	30	28	38								0	-0.635438	-0.148894	-0.107343	-0.442008	-0.10556	-0.165594
SACE_1040		transcriptional regulator, MarR family		1155482	1155973		1155569	SNV	CAM00372.1:p.Arg30Cys				6.004	0.672236	0.779	1.2475	1.41467	0.062613	0.00729995	0.0224856	0.00195948				1.41467					1	1	1	1							Missense (R30C)	0	0.214354	0.955498	1.62569	0.777454	1.07211	0.937553
SACE_1041		possible MutT_NUDIX family protein		1155978	1156406								5.98873	0.398467	0.241667	0.4185	0.914	0.199111	0.437986	0.0914674	0.0106126									1	1	1	1								0	-0.0623208	-0.242519	0.197472	-0.0372292	-0.348489	0.00581798
SACE_1042		citrate pro-3S-lyase beta subunit	00020 Citrate cycle (TCA cycle) [PATH:sen00020]|||02020 Two-component system [PATH:sen02020]	1156568	1157530								6.23295	-0.357946	0.006	0.612333	0.133	0.219608	0.977456	0.05014	0.326156									24	21	14	17								0	1.38535	1.25242	0.586114	1.24998	1.42711	0.822299
SACE_1043		hypothetical protein		1157833	1161285								6.01577	0.440535	0.6	1.46767	1.94433	0.218831	0.100263	0.028082	7.35921e-05				1.94433					1	1	1	1								0	0.660919	-0.841781	-0.247621	-0.540066	0.0202133	-0.0316907
SACE_1044		probable transmembrane protein		1161567	1162088								8.33418	-0.541573	-1.07	-1.2295	-0.468333	0.139447	0.0111252	0.00139054	0.28945			-1.2295						1	1	1	1								0	0.477502	0.794262	1.04933	0.253388	0.206156	0.299082
SACE_1045		ABC sugar transporter, permease component		1162806	1163963								5.35973	0.082947	-0.219333	-0.0253333	-0.534	0.748488	0.476496	0.850852	0.0521314									1	1	1	1								0	0.441673	0.181494	-0.522653	0.0697686	-0.216869	-1.34032	-1.1097
SACE_1046		ABC sugar transporter, permease component		1163963	1164901								7.031	0.610932	-0.00133333	0.155833	-0.325	0.212489	0.998405	0.496238	0.123831									1	1	1	1								0	0.247591	-0.0846906	-0.669082	0.218243	-1.48914	-1.28338	-1.05874
SACE_1047		ABC sugar transporter, permease component		1164901	1165746								5.46855	0.169522	-0.11	0.206833	-0.0493333	0.319593	0.585048	0.196438	0.775614									1	1	1	1								0	-0.276305	-0.676354	-1.54643	-0.826117	-1.63688	-2.05113	-1.09332
SACE_1048		sugar ABC transporter, ATP-binding protein		1165752	1166924								7.29764	0.788989	2.202	1.031	-0.154667	0.424423	0.141473	0.0873829	0.483749									1	1	1	1								0	1.05459	0.483594	0.212544	0.817875	0.303321	-0.291831
SACE_1049		secreted trypsin-like serine protease		1167009	1167530	complement							6.71641	0.463517	-0.296	-0.208667	-0.41	0.240527	0.523342	0.356327	0.1717									1	1	1	1								0	2.34213	1.67762	2.11114	2.32156	2.11456	2.13059
SACE_1050		hypothetical protein		1167683	1167778	complement							8.84723	0.652041	-1.50933	0.0846667	-0.95	0.434342	0.0116852	0.933218	0.206312									1	1	1	1								0	-15.4553	-7.25145	-4.83565	-15.4553	-15.4553	-2.25549
SACE_1051		magnesium and cobalt transport protein CorA		1168210	1169289	complement							7.50814	0.801272	-1.17567	-0.996833	-1.19867	0.0979237	0.0497605	0.0529138	0.00932325				-1.19867					1	1	1	1								0	-0.247855	0.0744988	-0.617133	-0.54257	-1.05145	-0.774092
SACE_1052		NUDIX hydrolase		1169701	1170114	complement							5.43068	0.0844179	-0.294667	-0.0643333	0.354	0.635188	0.131367	0.656733	0.129263									1	1	1	1								0	-0.0576958	-0.267824	-0.342729	-0.46188	-0.989052	-1.70693
SACE_1053		hypothetical protein		1170282	1170443								10.0418	-0.0458495	-0.718333	-0.524167	-0.320667	0.907568	0.0838528	0.23821	0.286903									1	1	1	1								0	-1.79278	-1.97081	-0.634212	-1.7189	-0.688449	-1.69182
SACE_1054		hypothetical protein		1170470	1171033								8.42286	0.562998	-0.303667	-0.577167	-0.180667	0.17942	0.440792	0.252285	0.457426									1	1	1	1								0	-1.40747	0.152965	0.269288	-0.537588	0.215905	-0.225752
SACE_1055		PHP C-terminal domain protein		1171104	1171982								5.58923	-0.0535646	-0.387333	-0.411	-0.895333	0.779308	0.0445863	0.036425	0.00159916									1	1	1	1								0	0.936097	1.84612	1.80067	1.1147	2.15369	1.19297
SACE_1056		hypothetical protein		1172041	1172871								7.19477	0.380987	-0.395	-0.324167	-0.834333	0.159602	0.156071	0.0876201	0.00203554									1	1	1	1								0	2.22224	3.01222	2.92126	2.58792	2.69802	2.65052
SACE_1057		hypothetical protein		1172958	1173332								8.29709	0.539084	0.143667	0.455333	0.187333	0.0292422	0.52917	0.218003	0.188235									1	1	1	1								0	-0.131599	2.06106	2.33374	0.608904	0.835653	0.9978
SACE_1058		transcriptional regulator, TetR family		1173425	1174063								6.18236	0.0055893	-0.347667	0.223833	0.558	0.982668	0.1001	0.218682	0.131314									1	1	1	1								0	0.204517	0.895988	1.09952	-0.0712075	0.122435	-0.802315
SACE_1059		conserved hypothetical alanine valine rich protein		1174167	1175378	complement							7.72209	-0.0648029	-0.165667	-0.586333	-0.571333	0.893827	0.71401	0.137485	0.105525									1	1	1	1								0	0.852635	0.0693872	0.27495	0.0277429	0.0124995	-0.436671
SACE_1060	rhlE	rhlE - putative ATP-dependent RNA helicase		1175582	1177072	complement							7.08168	0.131666	-0.120667	-0.362	-0.149667	0.707884	0.759533	0.238987	0.562761									45	21	13	12	-1.79141							0	1.00762	0.658959	0.206931	1.07012	0.821904	0.933918
SACE_1061		hypothetical protein		1177032	1177187								7.266	0.370713	0.0483333	-0.334	-0.210667	0.395756	0.916566	0.362093	0.503152									1	1	1	1								0	0.272588	-3.25299	-2.2474	-2.66243	-0.220607	-0.951902
SACE_1062		hypothetical protein		1177752	1178453								7.46582	-0.241836	-0.378667	-0.136833	-0.308	0.167912	0.0596332	0.466522	0.0780311									22	18	14	14						WT		0	0.339559	1.28619	1.98647	0.44099	0.980707	0.78788
SACE_1063		hypothetical protein		1178617	1178844								5.78995	-0.477733	0.0393333	0.2075	0.345667	0.198988	0.899664	0.20809	0.406652									17	6	13	15								0	-0.45653	-0.464326	1.17082	-0.934839	-0.379801	-0.357269
SACE_1064		possible flavin binding monooxygenase		1178924	1179238	complement							5.80486	0.249965	0.251667	-0.002	0.091	0.237245	0.187112	0.990945	0.726843									1	1	1	1								0	0.907954	0.527136	1.26942	0.881859	0.460542	-0.538007
SACE_1065		transcriptional regulator TetR_AcrR family		1179309	1180076	complement							5.75282	-0.00718778	0.659667	0.18	0.0533333	0.977048	0.0785952	0.189364	0.783589									1	1	1	1								0	0.467195	-0.336127	0.0811896	-0.410192	-0.0917799	-2.19165
SACE_1066		hypothetical protein		1180164	1181051								8.73014	-0.779312	0.623667	-0.696	-0.654	0.0753268	0.12845	0.18432	0.0429025									1	1	1	1								0	0.0404215	-1.66365	-1.38734	-0.824939	-0.46946	-1.49704
SACE_1067		alpha_beta hydrolase fold		1181069	1182067								6.61386	-0.483248	0.603	-0.157167	0.0453333	0.211637	0.0614675	0.596956	0.907438									1	1	1	1								0	2.29494	1.13779	1.25205	1.93275	1.91024	-1.19794
SACE_1068		transcriptional regulator, TetR family		1182354	1182974	complement	1182300	SNV		terminator		yes	6.26905	0.403472	-0.393	0.161333	0.355667	0.146458	0.172764	0.442898	0.111056									21	23	1	18	-4.39232							0	0.416909	0.113625	0.644228	0.287689	0.826329	0.859499
SACE_1069		hypothetical protein		1183439	1184428								5.80455	-0.173792	-0.268667	-0.159833	-0.0166667	0.577018	0.478446	0.389308	0.890954									5	1	2	1								0	-0.542084	-0.629523	0.130203	-0.50816	-0.168941	-0.107533
SACE_1070	moeB	moeB - molybdopterin-synthase sulfurylase	04122 Sulfur relay system [PATH:sen04122]	1184657	1185829								7.60205	1.76198	0.775333	0.919667	1.35067	0.00223368	0.0729294	0.00184117	0.0190532	1.76198								54	38	41	108		1.50696				WT		0	-0.748864	0.24887	-0.46955	-0.396494	0.130224	-0.482134
SACE_1071		hypothetical protein		1185945	1186742								6.04	0.113824	-0.879333	-0.383833	-0.202	0.755015	0.00751462	0.0669013	0.269954									1	5	1	2								0	0.172348	0.902116	1.6672	0.394015	0.377697	-0.102885
SACE_1072		hypothetical protein		1186878	1187333								5.60077	0.310656	-0.044	0.042	0.184	0.0404381	0.81629	0.722914	0.236154									1	1	1	1								0	0.308188	0.0183525	0.679713	0.0893475	0.834845	-0.251734
SACE_1073		hypothetical protein		1187320	1188999								6.21391	0.3239	0.249667	-0.526667	-0.278	0.355246	0.534565	0.090624	0.285978									1	1	1	1								0	0.842084	-0.784212	0.259635	-0.0774403	0.00135847	-0.419568
SACE_1074		uroporphyrinogen-III synthetase	00860 Porphyrin and chlorophyll metabolism [PATH:sen00860]	1189013	1189858								5.23814	-0.0318896	0.332333	-0.00466667	-0.00966667	0.875421	0.284393	0.97198	0.939936									1	1	1	1								0	0.678342	0.401029	1.2414	-0.305765	0.71142	0.483497
SACE_1075		possible DNA-methyltransferase modification methylase	00340 Histidine metabolism [PATH:sen00340]|||00350 Tyrosine metabolism [PATH:sen00350]|||00624 Polycyclic aromatic hydrocarbon degradation [PATH:sen00624]	1189911	1190198								8.88845	0.140154	-0.360333	-0.374833	-0.643333	0.754666	0.23612	0.591958	0.0651546									1	1	1	1								0	-1.28296	-0.0890417	0.764775	0.0469461	-0.18811	1.77633
SACE_1076	chiA2	chiA2 - chitinase A		1190247	1191227	complement	1190284	SNV	CAM00408.1:p.Trp315*				5.66577	-0.177518	0.145667	0.275667	0.539667	0.20351	0.367211	0.131727	0.00575662									1	1	1	1							Nonsense (W315*)	0	0.227062	-1.72577	-1.37654	-0.444625	-1.4524	-1.40981
SACE_1077		possible ATP-dependent DNA helicase		1191445	1194600								5.54941	-0.103322	0.639333	-0.0841667	-0.092	0.780333	0.219143	0.558194	0.684673									1	1	1	1								0	0.90006	-0.448027	-0.00367524	0.0714449	0.265265	0.0173699
SACE_1078		probable ATP-dependent DNA helicase	03420 Nucleotide excision repair [PATH:sen03420]|||03430 Mismatch repair [PATH:sen03430]	1194597	1197833								5.75009	0.260625	-0.0296667	-0.555833	-0.319333	0.0823927	0.846149	0.0113451	0.0911889									1	1	1	1								0	0.546862	-1.39744	-0.759986	-0.780862	-0.572473	-0.50721
SACE_1079		hypothetical protein		1197967	1198578								6.86495	-1.03921	0.232	-0.657667	-0.0243333	0.0362046	0.549052	0.0403485	0.944994									32	16	1	1	-5	-4						0	0.430499	-1.75011	0.0807395	-0.578364	0.144689	-1.86354	-1.51864	-1.01132
SACE_1080		hypothetical protein		1198738	1199274	complement							6.77336	-0.327673	0.769667	0.026	0.288667	0.460816	0.223463	0.896527	0.257617									1	1	1	1								0	0.144587	0.0998305	0.254148	-0.124465	1.35623	0.229763
SACE_1081		possible transmembrane cation transporter		1199437	1200549								6.25614	-0.175315	-0.386	-0.114	-0.160667	0.605808	0.362671	0.615559	0.326271									3	1	1	1						WT		0	0.165189	0.261241	0.353665	0.160635	0.315373	0.228967
SACE_1082		hypothetical protein		1200593	1201045								6.91982	-0.100499	-0.169333	0.184833	0.321333	0.741881	0.63486	0.426355	0.0891951									1	1	1	1								0	0.868967	2.03825	2.98967	1.19843	2.52994	1.33744
SACE_1083		hypothetical protein		1201051	1202103	complement							5.69991	-0.0339294	0.415667	0.223167	0.152	0.880634	0.216522	0.101882	0.26769									1	1	1	1								0	0.282069	-1.9725	-1.34355	-0.839439	-1.58493	-2.00636
SACE_1084		hypothetical protein		1202527	1204194																									1	1	1	1								0	0.372412	-0.559798	0.18384	-0.172258	-0.296635	-0.804654
SACE_1085		hypothetical protein		1204474	1204887								11.3737	-0.980076	-0.553333	-0.0641667	0.00133333	0.0423444	0.299838	0.771182	0.994664									1	1	1	1						HP		0	0.593363	1.31681	-0.351509	1.13428	0.32261	0.233077
SACE_1086		hypothetical protein		1204914	1205417								6.53259	-0.405163	-0.0746667	0.00133333	0.205333	0.135227	0.802879	0.994505	0.277455									9	10	2	5								0	-1.53864	-0.466013	-1.9509	-1.00935	-1.8951	-0.806404
SACE_1087		PE-PGRS family protein		1205601	1207064								8.77514	-0.59469	-0.568667	-0.0571667	-0.247333	0.179379	0.226092	0.669045	0.45087									1	1	1	1								0	-0.597381	0.0420985	-0.601633	-0.519036	-0.169857	-0.0135214
SACE_1088		hypothetical protein		1207145	1207963								7.43805	-0.362383	-0.369333	-0.209333	0.186	0.222428	0.171999	0.157431	0.442229									10	8	4	3								0	-0.648306	-0.0826768	-0.149137	-0.380727	-0.724932	-0.2036
SACE_1089		peptidase M16-like		1208366	1209688								7.35395	-0.168387	-0.377333	0.131833	-0.01	0.58371	0.20289	0.657926	0.97008									50	38	21	26						BOTH		0	1.34614	1.4525	-0.804179	1.49487	1.41288	1.64539
SACE_1090		peptidase M16-like		1209685	1211052								7.04118	-0.878232	-0.331333	0.553833	-0.171333	0.146288	0.482888	0.410217	0.712046									37	22	37	33						WT		0	0.566131	0.400163	-0.0590589	0.961016	0.886323	1.05499
SACE_1091	nudC	nudC - NADH pyrophosphatase	00760 Nicotinate and nicotinamide metabolism [PATH:sen00760]	1211180	1212016								8.27664	0.578763	1.13167	0.245833	0.165333	0.242899	0.100057	0.539199	0.392637									7	5	1	4								0	0.591152	0.781955	0.992244	0.671323	0.892445	0.944139
SACE_1092	uvrD2	uvrD2 - ATP-dependent DNA helicase	03420 Nucleotide excision repair [PATH:sen03420]|||03430 Mismatch repair [PATH:sen03430]	1212419	1214500								5.31177	0.377922	0.232	-0.142167	-0.049	0.0585788	0.409917	0.287058	0.703542									1	1	1	1								0	0.717478	0.131955	0.981401	0.0535804	-0.1612	-0.384974
SACE_1093		WhiB-family transcriptional regulator		1214971	1215360								7.60382	-0.074793	-0.601667	-0.412	-2.75	0.907779	0.275638	0.312058	0.00794756				-2.75					1	1	1	1								0	0.683405	0.215361	-0.643186	-0.129216	1.08273	-1.02734		-1.42495
SACE_1094		hypothetical protein		1215417	1215575								7.00314	0.00695325	-1.184	-0.467833	-2.80567	0.991589	0.0728405	0.3047	0.00607981				-2.80567					1	1	1	1								0	0.204523	-0.56806	0.0331241	-2.36068	0.865754	-0.439383		-1.20821
SACE_1095		hypothetical protein		1215643	1216518								6.73909	0.959203	0.094	-0.0855	-1.684	0.125499	0.815751	0.619974	0.0354483									1	1	1	1								0	-0.244719	-0.0531384	-0.310894	-0.538433	-0.513001	-0.489584
SACE_1096		ABC transporter ATP-binding protein		1217079	1218389	complement							5.93241	-0.495617	-0.172333	0.280167	0.173333	0.0984584	0.591077	0.367703	0.470144									1	1	1	2								0	0.659156	1.26233	0.810229	0.695453	1.13901	0.856611
SACE_1097		hypothetical protein		1218754	1218903	complement							6.77718	-1.22719	-1.622	-2.32517	-1.73633	0.0502364	0.0298496	0.000682766	0.0222771			-2.32517						6	6	1	1								0	3.71198	0.250245	1.82299	-0.670843	2.68827	-7.80584	-3.03306	-2.10987
SACE_1098		similar to metal-dependent hydrolase		1219133	1219690								7.46805	-0.0196237	0.265	0.1465	0.085	0.960918	0.491649	0.580583	0.77182									1	1	1	1								0	-0.00776037	0.856828	1.16528	-0.0194105	0.746008	0.170884	1.01872
SACE_1099		hypothetical protein		1219830	1221356	complement							6.09077	-0.389364	-0.718	-0.183833	0.0423333	0.232817	0.0188015	0.186455	0.917082									30	15	11	19								0	0.461211	1.25366	2.0018	0.920363	0.951106	0.586578
SACE_1100		PDZ_DHR_GLGF		1221462	1222463								5.58459	0.511273	0.0556667	-0.05	0.0203333	0.0147787	0.818659	0.682752	0.880642									1	1	1	1								0	1.0941	0.41087	0.162078	0.584363	0.157443	-1.21075
SACE_1101		hypothetical protein		1222579	1223106	complement							5.64841	-0.0739741	-0.145333	0.0403333	-0.067	0.782604	0.618434	0.815814	0.735221									1	1	1	1								0	1.60507	1.57418	2.12186	1.34542	2.68157	2.08791
SACE_1102		hypothetical protein		1223323	1226211								6.05564	0.0691274	-0.166667	-0.295833	0.368667	0.82908	0.625767	0.0851196	0.316451									25	12	25	12								0	0.374344	0.907886	-0.256677	0.952148	0.522197	0.787364
SACE_1103		hypothetical protein		1226943	1227158	complement							8.53723	-2.79192	-3.24867	-2.90267	-1.955	0.000248371	4.01401e-05	0.000495833	0.038814	-2.79192	-3.24867	-2.90267						1	1	1	1								0	1.85735	-0.836817	0.891936	-1.03487	0.051635	-8.41629	-2.03631	-1.30012
SACE_1104		possible transcriptional regulator, PadR family		1227545	1228009								5.97268	-0.0937404	0.112667	0.438333	0.319667	0.705744	0.731054	0.0170389	0.0848116									32	37	29	45						HP		0	1.64663	1.79063	-0.0540028	1.71348	2.46532	0.0665429	1.11716
SACE_1105	prfB	prfB - putative peptide chain release factor 2		1228113	1229216								6.59536	0.0823476	0.182333	-0.00816667	0.136667	0.661043	0.476995	0.953193	0.362991									36	19	7	13	-2.36257							0	1.26377	2.02609	0.627179	1.81231	1.31694	1.57752
SACE_1106	ftsE	ftsE - cell division ATP-binding protein	02010 ABC transporters [PATH:sen02010]	1229447	1230136								7.46859	-0.339636	-0.406	-0.366167	-1.36433	0.543474	0.511502	0.0883539	0.00378813				-1.36433					23	8	7	6	-1.71621					BOTH		0	1.17554	2.18399	1.08687	1.88562	1.17982	2.07191
SACE_1107	ftsX	ftsX - putative cell division membrane protein	02010 ABC transporters [PATH:sen02010]	1230191	1231093								6.92968	0.210447	0.359667	0.108	-0.129333	0.597172	0.426662	0.569273	0.638445									5	1	21	4	2.07039	2				BOTH		0	-0.227778	0.959127	-0.620077	0.320382	-0.46152	0.233928
SACE_1108	smpB	smpB - SsrA-binding protein		1231104	1231580								6.45791	0.154225	-0.094	-0.4195	-0.566667	0.578936	0.752331	0.0376086	0.00528182									1	1	1	1						BOTH		0	-0.536824	0.54301	0.184999	-0.087874	-0.823428	-0.301501
SACE_1109		hypothetical protein		1231592	1232725								5.91273	0.416159	0.651333	-0.4895	-0.513667	0.245013	0.210348	0.0163782	0.0221862									1	1	1	1								0	-0.316893	0.304791	0.264159	-0.224368	-0.356886	-0.688946
SACE_1111		hypothetical protein		1233930	1234322	complement							7.22977	-0.0718114	-0.0183333	0.807	1.02167	0.865566	0.960244	0.183031	0.0233696									1	1	1	1								0	1.4964	-0.033391	0.655578	0.289993	0.124892	0.281355
SACE_1112		transcriptional regulator, MarR family		1234537	1234968								5.11568	0.12051	0.207	0.101667	0.204667	0.320138	0.213759	0.496541	0.111287									1	1	1	1								0	0.0666675	-0.909118	0.313661	0.500106	0.102751	-0.742357
SACE_1113		putative amidohydrolase isochorismatase	00240 Pyrimidine metabolism [PATH:sen00240]	1234943	1235650	complement							5.90977	0.262356	0.167	0.342333	0.431	0.136134	0.345226	0.148848	0.0345682									1	1	1	1								0	0.774268	-0.307385	-0.12588	0.498684	0.677906	-0.313151
SACE_1114		UvrD_REP helicase		1235808	1237784	complement							6.92727	1.32575	0.624667	0.611	1.737	0.0181054	0.200987	0.317879	6.68433e-06				1.737					1	1	1	1								0	0.301834	0.266965	0.952253	0.0210305	0.816065	0.921407	1.34762
SACE_1115		putative secreted protein		1237998	1239734	complement							5.3955	0.0600338	0.400333	0.0475	0.04	0.836662	0.361362	0.775759	0.758302									1	1	1	1								0	0.521612	-1.80373	-0.80644	-0.488312	-0.978935	-1.51728
SACE_1116		hypothetical protein		1239832	1240662								5.38841	-0.00308488	0.0276667	0.088	0.134667	0.983062	0.874123	0.534013	0.331596									1	1	1	1								0	-0.0829714	-0.804561	-0.0675114	-0.915809	-0.120165	-1.7772
SACE_1117		MFS superfamily, multidrug transport protein		1241115	1242272								8.68345	0.183027	-1.85467	-1.91283	-0.546	0.812686	0.001662	0.131321	0.427951		-1.85467							1	1	1	1								0	0.396703	-0.78709	-0.203682	-0.338329	-1.02116	-0.342752
SACE_1118		hypothetical protein		1242850	1243089								5.87427	-0.132434	0.057	-0.185	-0.200333	0.735284	0.905826	0.35433	0.583918									1	1	1	1								0	1.31197	0.39216	2.12245	0.0112833	0.774643	0.924827
SACE_1119		NADH dehydrogenase	00190 Oxidative phosphorylation [PATH:sen00190]	1243082	1244419								5.47227	0.464584	0.424333	-0.249	-0.0386667	0.32803	0.535171	0.108721	0.875369									1	1	1	1								0	0.759653	-1.31985	-0.121108	0.0931699	-1.03609	-1.61085
SACE_1120	paaK-2	paaK-2 - phenylacetate-coenzyme A ligase	00360 Phenylalanine metabolism [PATH:sen00360]	1244426	1245748	complement							5.24732	0.0955756	0.198333	0.4675	0.452333	0.530704	0.281315	0.0159826	0.00712514									1	1	1	1								0	0.493633	-0.302533	0.537213	0.0389821	0.102824	-0.384868
SACE_1121		phage integrase		1246070	1247272	complement							5.49841	0.0518107	-0.152667	0.794333	-0.228333	0.911255	0.565755	0.368194	0.086535									1	1	1	1								0	0.0474413	-2.58058	-1.39271	-0.889006	-2.06547	-2.22621
SACE_1122		DNA repair protein RadA domain protein		1247329	1248378	complement							6.21664	0.589273	-0.00333333	1.29767	0.405667	0.191841	0.988525	0.137024	0.113592									1	1	1	1								0	-0.393154	-3.09243	-0.694836	-1.23689	-2.0741	-2.31035
SACE_1123		C-5 cytosine-specific DNA methylase	00270 Cysteine and methionine metabolism [PATH:sen00270]	1248383	1249129	complement							5.70236	0.108249	-0.284	0.0085	0.00566667	0.537567	0.15758	0.965838	0.969288									1	1	1	1								0	0.142312	-3.1367	-0.268682	-0.553916	-1.57537	-1.66849
SACE_1124		hypothetical protein		1249126	1250070	complement							9.52895	0.597546	0.823667	0.522667	0.166333	0.0669167	0.00941035	0.248863	0.555956									1	1	1	1								0	0.748105	-2.74238	0.331043	-0.574117	-0.807706	-3.77605
SACE_1125	ssb	ssb - putative single-strand DNA-binding protein	03030 DNA replication [PATH:sen03030]|||03430 Mismatch repair [PATH:sen03430]|||03440 Homologous recombination [PATH:sen03440]	1250153	1250578	complement							5.62427	-0.0458719	0.335667	0.629833	-0.005	0.911299	0.360755	0.362213	0.970507									1	1	1	1								0	0.569478	-3.81794	0.0806803	-1.1006	0.130589	-2.39381
SACE_1126		hypothetical protein		1250604	1251008	complement							5.25405	-0.321266	-0.245	0.468333	0.0813333	0.329142	0.160065	0.43099	0.513853									1	1	1	1								0	0.385947	-1.84034	-1.22496	-0.558592	-2.52439	-2.53027
SACE_1127		hypothetical protein		1251033	1251209	complement							7.08945	0.0608049	-0.139667	1.69433	-0.0823333	0.928581	0.532042	0.218356	0.624841									1	1	1	1								0	10.4338	5.57808	9.09451	6.98229	0	0
SACE_1128		hypothetical protein		1251238	1252122	complement	1251785	SNV	CAM00459.1:p.Val113Ala				7.05432	-0.000482097	0.365667	0.7535	-0.0256667	0.999272	0.293619	0.378447	0.921719									1	1	1	1							Missense (VI13 A)	0	0.041772	-2.07204	0.28126	-1.29544	-1.2526	-1.35056
SACE_1129		hypothetical protein		1252362	1254686	complement							5.58955	-0.219472	0.015	0.347667	0.0406667	0.40578	0.927937	0.405329	0.810436									1	1	1	1							Missense (A172T)	0	0.348135	-2.0862	-0.226283	-0.488782	-0.69792	-1.36404
SACE_1130		hypothetical protein		1254782	1256032	complement							7.60727	-0.938861	-1.592	-1.5465	-1.91167	0.0102877	0.00286565	0.0064003	7.14376e-05		-1.592	-1.5465	-1.91167					1	1	1	1								0	0.186537	-2.58923	-0.430616	-0.574178	-1.51482	-1.49928
SACE_1131		hypothetical protein		1256029	1256241	complement							6.62377	0.189682	0.831667	0.796167	-0.164	0.703545	0.132665	0.256403	0.482782									1	1	1	1								0	1.80099	0.047411	2.23736	1.18109	0.996082	-6.79471
SACE_1132		hypothetical protein		1256238	1256573	complement							5.10168	0.404692	0.110667	0.354833	-0.27	0.181643	0.641553	0.440798	0.150565									1	1	1	1								0	1.05907	-3.78032	-0.423623	0.87397	-0.674134	0.121589
SACE_1133		DNA hydrolase with MutT domain		1256663	1257136	complement							7.10273	0.051118	1.137	1.959	2.60367	0.904536	0.0247893	0.025219	2.0822e-05				2.60367					1	1	1	1								0	-0.507122	-2.13352	-0.050588	-0.717603	-3.32716	-2.60729
SACE_1134		hypothetical protein		1257238	1257498	complement							5.47609	0.479477	0.0666667	0.198667	-0.172667	0.153716	0.767484	0.674645	0.488656									1	1	1	1								0	0.394602	-3.30438	-0.204324	-1.67408	-1.78694	-1.33803
SACE_1135		hypothetical protein		1257544	1257804	complement							5.52973	-0.34383	-0.359667	1.65733	-0.202333	0.694121	0.342131	0.299793	0.445173									1	1	1	1								0	2.3076	-1.79193	1.59342	1.25351	0.873783	-0.933093
SACE_1136		hypothetical protein		1257857	1258282	complement							6.20786	0.839607	0.323	0.514833	-0.0676667	0.0719864	0.306827	0.449548	0.76875									1	1	1	1								0	1.43972	-3.27784	1.7408	0.269051	0.949867	0.150503
SACE_1137		hypothetical protein		1258282	1258665	complement							6.74714	0.510212	0.655333	0.413	-0.0956667	0.175761	0.0850214	0.435455	0.490467									1	1	1	1								0	1.60279	-2.71108	1.05739	0.0302732	0.794561	-1.19201
SACE_1138		hypothetical protein		1258755	1258976	complement							5.14405	0.347012	-0.000666667	0.504333	-0.150333	0.362663	0.998081	0.43695	0.316453									1	1	1	1								0	1.35373	-6.72188	-0.152287	-6.72188	0.546305	0.168736
SACE_1139		hypothetical protein		1259039	1259548								5.03555	0.2096	0.0343333	0.456833	0.0443333	0.413902	0.818483	0.330617	0.761737									1	2	1	1								0	0.695592	-1.2981	-0.712232	0.0723675	-0.599369	-1.45738
SACE_1140		hypothetical protein		1259555	1259755	complement							5.74232	0.125542	0.045	0.7165	0.0746667	0.713988	0.789	0.269029	0.605043									1	1	1	1								0	3.32633	-0.635233	0.581278	-0.422423	-0.329048	-8.12855
SACE_1141		transcriptional regulator, XRE family		1259909	1261108								5.83318	-0.164232	-0.400333	0.123	-0.231667	0.506838	0.0695577	0.73567	0.29155									1	1	1	1								0	1.0095	-0.355381	-0.246143	0.233976	-0.819665	-0.282055
SACE_1142		flavoprotein		1261162	1261635								6.66491	0.220803	0.0336667	0.774667	0.355	0.532077	0.909677	0.201504	0.141293									1	1	1	1								0	-1.07677	-2.88345	-2.55773	-1.66123	-3.62217	-3.08245	-1.01281
SACE_1146		alpha_beta hydrolase fold		1266582	1267397	complement							5.03514	-0.0163404	-0.012	0.0148333	-0.108333	0.876668	0.933738	0.898472	0.344599									1	1	1	1								0	1.05466	-1.73586	0.224847	0.13283	-1.00354	-1.6321
SACE_1147		AraC-family transcriptional regulator		1267492	1268466								5.66209	-0.169362	-0.338667	0.0721667	-0.074	0.416449	0.116678	0.728201	0.713574									1	1	1	1								0	0.446668	-2.44605	-1.09835	-0.652507	-1.50272	-1.43397
SACE_1148		hypothetical protein		1268836	1269588		1269300	SNV					5.06377	0.181927	0.157667	-0.146833	-0.0326667	0.211345	0.430307	0.291139	0.800912									1	1	1	1								0	1.45229	-0.615565	0.623979	0.38335	0.733278	-0.421322
SACE_1149		putative sensor-like histidine kinase		1269961	1271256								6.21923	0.344323	0.41	0.905167	0.754667	0.261561	0.151174	0.0312361	0.00875243									1	1	1	1								0	1.10353	1.55589	0.962583	0.790684	0.967967	-0.0549383
SACE_1150	cvnB11	cvnB11 - hypothetical protein		1271344	1271760								7.61541	0.82753	1.05067	1.68517	1.594	0.0109612	0.00211533	0.00298825	0.00165827		1.05067	1.68517	1.594					1	1	1	3								0	1.40416	0.868902	1.04538	1.05467	0.290544	0.90004
SACE_1151	cvnC9	cvnC9 - hypothetical protein		1271757	1272116								6.11095	0.739089	0.714	0.995667	1.086	0.00699537	0.0334193	0.0149162	0.000772901				1.086					1	1	1	1								0	1.10591	0.0918426	0.585685	0.372834	0.244944	-0.392649
SACE_1152	cvnD10	cvnD10 - ATP_GTP binding protein		1272097	1272729								6.32877	0.810926	1.01167	1.08017	0.986333	0.00277128	0.00408152	0.011633	0.00141225		1.01167							1	1	1	1								0	0.2243	0.15153	0.189672	0.192538	0.38613	-0.261949
SACE_1153	cyp18	cyp18 - cytochrome P450 hydroxylase		1272726	1274018								5.58936	0.442504	0.842667	0.687167	0.669	0.0279523	0.0022581	0.0142366	0.00258149									1	1	1	1								0	1.0353	0.43533	0.536166	0.608421	0.845019	0.0704163
SACE_1154		DNA-binding protein		1274222	1275730								5.46836	0.731701	0.329	0.502833	0.0343333	0.00436183	0.0598893	0.00970166	0.855189									1	1	1	1								0	0.48859	0.228466	1.10714	0.400788	0.222549	-1.13214
SACE_1155		hypothetical protein		1275988	1276218								6.67827	0.221519	0.251	1.30633	1.28967	0.460035	0.357876	0.0136223	4.91652e-05				1.28967					1	1	1	1								0	1.76401	1.62049	2.17597	1.31613	2.53057	0.902203
SACE_1156		permease, MDR related, probably tetracycline resistance protein		1276426	1277622	complement							5.54659	0.783173	-0.295	0.422	0.257667	0.0359307	0.133293	0.168675	0.197634									1	1	1	1								0	1.16964	-0.171759	0.00365329	0.559256	0.136384	0.524253
SACE_1157		proton antiporter efflux pump		1277949	1279478								5.65141	0.578943	-0.0236667	0.14	0.0256667	0.0259109	0.882783	0.296717	0.921278									1	1	1	1								0	0.0111955	-2.69561	-0.9054	-0.607085	-0.951656	-2.07267
SACE_1158	cyp23	cyp23 - putative cytochrome P450	00363 Bisphenol degradation [PATH:sen00363]|||00624 Polycyclic aromatic hydrocarbon degradation [PATH:sen00624]|||00627 Aminobenzoate degradation [PATH:sen00627]|||00903 Limonene and pinene degradation [PATH:sen00903]	1279482	1280657	complement							5.82305	0.430337	0.289333	0.4015	0.178667	0.0246306	0.148674	0.11445	0.281312									1	1	1	1								0	0.525395	-1.83628	-0.463263	-0.554936	-0.921537	-1.30906
SACE_1159		hypothetical protein		1280754	1280978	complement							7.588	1.32512	1.30667	2.07483	2.022	0.00590014	0.0164854	0.00303932	4.43219e-05	1.32512		2.07483	2.022					1	1	1	1								0	-0.147419	1.04121	1.9881	0.382446	1.64623	0.288866		1.44629
SACE_1160		carbon monoxide dehydrogenase, medium chain	00633 Nitrotoluene degradation [PATH:sen00633]|||00680 Methane metabolism [PATH:sen00680]	1281223	1282038	complement							9.22814	0.923247	0.655667	0.788667	0.897	0.00101717	0.010822	0.0524381	0.000923681									8	1	2	1								0	0.234236	0.219396	0.436315	0.0933615	0.763177	-0.106438
SACE_1161		putative carbon monoxide dehydrogenase small chain	00633 Nitrotoluene degradation [PATH:sen00633]|||00680 Methane metabolism [PATH:sen00680]	1282035	1282508	complement							8.60086	0.172234	-0.400667	0.387667	0.591	0.587061	0.186764	0.341448	0.023774									1	1	1	1								0	0.597754	0.418638	0.365117	0.315384	0.592586	-0.107835
SACE_1162		carbon monoxide dehydrogenase large subunit	00633 Nitrotoluene degradation [PATH:sen00633]|||00680 Methane metabolism [PATH:sen00680]	1282589	1284859	complement							7.76986	0.0608833	0.396	1.52383	2.08833	0.883331	0.110991	0.012597	0.00134424				2.08833					1	1	1	1								0	0.0775344	0.202327	0.300239	0.15778	0.242697	-0.765235
SACE_1163		nitrate reductase NADH	00910 Nitrogen metabolism [PATH:sen00910]	1285306	1286409	complement							5.55514	0.122794	-0.294	-0.45	-0.410667	0.554901	0.264194	0.0395336	0.045352									1	1	1	1								0	0.596465	-2.69795	-1.09807	-0.497272	-0.904047	-1.47095
SACE_1164		hypothetical protein		1286446	1287717	complement							5.63436	0.469807	-0.111	0.0803333	-0.033	0.028099	0.458773	0.538282	0.85684									1	1	1	1								0	0.85454	-2.83841	-1.31333	-0.227202	-0.236645	-0.288051
SACE_1165		hypothetical protein		1287750	1288121	complement							5.21559	0.554893	0.00366667	-0.0226667	-0.166	0.0141951	0.98057	0.849178	0.235315									1	1	1	1								0	1.69592	-5.18502	-0.280347	-0.979527	0.612423	-5.18502
SACE_1166		hypothetical protein		1288164	1290011								5.24532	-0.199758	-0.00833333	-0.0821667	-0.263667	0.254389	0.956389	0.505069	0.27303									1	1	1	1								0	0.248372	-2.54662	-1.92615	-0.614405	-1.18334	-1.6977
SACE_1167		hypothetical protein		1290011	1290349								6.50927	0.551651	0.015	0.473667	0.317667	0.0988707	0.968401	0.208669	0.0939138									1	1	1	1								0	6.34031	0	3.13903	0	6.8532	0
SACE_1168		hypothetical protein		1290713	1291003								5.83945	-0.157747	-0.223333	-1.29367	-0.295333	0.598832	0.177063	0.0202211	0.343237									1	1	1	1								0	1.74916	-1.14378	0.280006	0.846052	-0.270445	-6.67978	-2.2167
SACE_1169		possible succinate dehydrogenase		1291036	1291836								5.85864	-0.236232	-0.189333	-1.33817	-0.187	0.469811	0.284274	0.0433064	0.4283									1	1	1	1								0	0.824781	-1.53985	-0.433066	-0.299833	0.111559	-1.40161		1.23509
SACE_1170	sdhA1	sdhA1 - succinate dehydrogenase flavoprotein subunit	00020 Citrate cycle (TCA cycle) [PATH:sen00020]|||00190 Oxidative phosphorylation [PATH:sen00190]|||00623 Toluene degradation [PATH:sen00623]|||00650 Butanoate metabolism [PATH:sen00650]	1291859	1293730		1292098	SNV					8.59827	-0.905816	-0.946667	-2.552	-0.160667	0.205976	0.144992	0.0254564	0.74769									1	1	1	1								0	0.630708	-1.48438	-0.431372	-0.0936983	-0.366518	-1.36109	-2.30008
SACE_1171	sdhB1	sdhB1 - succinate dehydrogenase iron-sulfur protein	00020 Citrate cycle (TCA cycle) [PATH:sen00020]|||00190 Oxidative phosphorylation [PATH:sen00190]|||00623 Toluene degradation [PATH:sen00623]|||00650 Butanoate metabolism [PATH:sen00650]	1293740	1294498								6.12845	0.117377	0.033	-1.32167	0.214667	0.748943	0.846785	0.0437247	0.536393									1	1	1	1								0	-0.134016	-2.23929	-0.801271	-1.06873	-1.86622	-1.91752	-1.94438
SACE_1172		hypothetical protein		1294589	1295596	complement							5.72091	-0.659329	-0.776	-0.272833	-0.533667	0.0242144	0.0601564	0.221259	0.0157302									1	1	1	1								0	-2.31537	-4.04975	-3.45189	-2.16627	-4.97538	-2.86986
SACE_1173		hypothetical protein		1296294	1296620								9.34018	-0.309864	0.106	0.2505	-0.0613333	0.531684	0.637527	0.64137	0.858999									1	1	1	1						BOTH		0	-2.82449	-2.33807	-2.35758	-2.2841	-3.89915	-1.60923
SACE_1175		PE-PGRS family protein		1297251	1298519								7.01695	0.248268	0.695	0.659333	0.085	0.491906	0.00988378	0.127721	0.560639									1	1	1	1								0	-1.94448	-1.34301	-1.72027	-2.06693	-2.53323	-0.961877
SACE_1176		hypothetical protein		1298523	1299341								5.73264	0.25532	0.885667	0.351833	0.065	0.423705	0.0219546	0.28559	0.652081									1	1	1	1								0	-0.675797	-0.6087	-0.00703459	-1.07665	-1.14734	0.617272
SACE_1178		hypothetical protein		1300374	1301036								6.71359	0.214894	0.662333	0.458333	0.0543333	0.544001	0.00699236	0.385071	0.808103									1	1	1	1								0	0.444519	-1.14153	-0.265053	-0.482518	-0.0983559	-1.08751
SACE_1179		hypothetical protein		1301229	1301558								5.95018	-0.240523	-0.0623333	0.224667	-0.0873333	0.460297	0.810801	0.531082	0.672438									1	1	1	1								0	1.59071	-0.499943	0.871533	0.941755	0.0351462	-6.91731
SACE_1180		hypothetical protein		1301594	1301953								5.76155	0.0471741	0.33	0.466	-0.013	0.831948	0.0658	0.0983424	0.933327									1	1	1	1								0	0.87047	-1.55482	-0.242266	-0.162455	-0.416949	-0.0855203
SACE_1181		oxidoreductase, short-chain dehydrogenase_reductase family		1302088	1302969	complement							5.73064	-0.266767	0.036	0.401167	-0.128333	0.372791	0.869541	0.0544104	0.720602									1	1	1	1								0	0.934275	0.441839	0.142626	0.238074	0.680216	-0.793715
SACE_1182		haloacid dehalogenase-like hydrolase		1303043	1303723	complement							5.29614	0.140452	-0.0373333	0.0921667	-0.347667	0.363009	0.810684	0.455863	0.0913058									1	1	1	1								0	0.768443	0.955487	-0.775527	0.144353	0.606332	-1.7479
SACE_1183		hypothetical protein		1304073	1304294								4.93145	0.242009	-0.105	-0.0166667	-0.0993333	0.0667639	0.52675	0.914749	0.40182									1	1	1	1								0	7.62029	0	6.25851	5.77856	0	0
SACE_1184		putative acyl coenzyme A thioester hydrolase		1304373	1305731								5.51373	-0.0815017	-0.315667	0.0518333	-0.096	0.602531	0.164644	0.757475	0.418129									1	1	1	1								0	1.01927	-1.13009	-0.159735	-0.126616	1.11486	-0.44719
SACE_1185		hypothetical protein		1305737	1306459								6.42682	0.403951	0.185667	-0.159	-0.347	0.0965749	0.426055	0.496932	0.125143									1	1	1	1								0	0.194834	-2.29298	-0.735096	-1.1006	-2.02739	-1.32994
SACE_1186		lipoprotein		1306554	1307162	complement							6.87441	0.0200724	-0.488	0.178167	0.336	0.925349	0.0677997	0.359236	0.132219									29	24	17	22							Frameshift (+C 84/85)	0	-0.571632	0.221917	0.555664	-0.022672	0.342012	0.522874
SACE_1187	ctaD	ctaD - cytochrome c oxidase subunit I	00190 Oxidative phosphorylation [PATH:sen00190]|||00910 Nitrogen metabolism [PATH:sen00910]	1307660	1309333								8.4605	-0.36988	-0.674667	0.2355	-0.054	0.372635	0.126802	0.575061	0.873059									19	10	23	18						BOTH		0	-0.181584	1.21978	-0.161334	1.05978	0.946087	1.62082	1.11726
SACE_1188	serB	serB - phosphoserine phosphatase	00260 Glycine, serine and threonine metabolism [PATH:sen00260]|||00680 Methane metabolism [PATH:sen00680]	1309473	1310714								6.99377	-0.237497	-0.145667	0.438	0.221	0.431846	0.514051	0.199322	0.439056									26	16	25	19						BOTH		0	-0.917422	0.108178	-0.0247416	-0.932361	-0.851559	-0.312199
SACE_1189		hypothetical protein		1311102	1311914								7.05641	0.695789	0.943667	0.7595	0.516667	0.0485129	0.027814	0.094407	0.0798704									1	1	1	1								0	0.693387	-0.0494743	0.444008	-0.0036717	-1.45965	-0.834076
SACE_1190		cobalt transport system permease protein		1312307	1312900	complement							8.70486	0.427921	0.432667	0.712	0.381667	0.176898	0.107696	0.087721	0.200437									1	1	1	1								0	0.0357568	0.975708	0.752422	0.0734141	0.24781	-2.03456
SACE_1191		ABC transporter, ATP-binding protein		1312924	1313598	complement							5.57727	-0.184304	0.284667	0.163333	0.0546667	0.200368	0.148255	0.218109	0.680395									1	1	1	1								0	2.00544	2.13052	1.9487	1.75942	1.72866	0.502119
SACE_1192	mmgA	mmgA - acetyl-CoA acetyltransferase	00071 Fatty acid metabolism [PATH:sen00071]|||00072 Synthesis and degradation of ketone bodies [PATH:sen00072]|||00280 Valine, leucine and isoleucine degradation [PATH:sen00280]|||00310 Lysine degradation [PATH:sen00310]|||00362 Benzoate degradation [PATH:sen00362]|||00380 Tryptophan metabolism [PATH:sen00380]|||00620 Pyruvate metabolism [PATH:sen00620]|||00630 Glyoxylate and dicarboxylate metabo…	1313595	1315034	complement																								1	1	1	1								0	0.820249	2.38935	2.18214	0.804634	0.807721	-0.892079
SACE_1193	fadD	fadD - acyl-CoA synthase	00071 Fatty acid metabolism [PATH:sen00071]	1315105	1316592	complement							5.10005	0.170237	0.019	0.131833	0.056	0.301227	0.920015	0.351595	0.676297									1	1	1	1								0	0.191318	1.25913	1.13232	0.428004	-0.214789	-1.49022
SACE_1194	bioY	bioY - biotin transporter protein		1316594	1317178	complement							5.93468	-0.681269	0.088	0.679667	0.399667	0.0130314	0.747675	0.0190221	0.105166									1	1	1	1								0	0.14273	1.36191	0.649513	0.0943056	0.123495	-1.18144
SACE_1195		hypothetical protein		1317547	1317966								5.96091	-0.258284	-0.322	-1.104	-0.884333	0.407574	0.341955	0.0017922	0.025542			-1.104						1	4	1	1								0	1.14869	-0.716921	0.290575	0.0252721	0.382661	0.12729	-1.50993
SACE_1196	dinG	dinG - probable ATP-dependent DNA helicase-related protein		1318196	1320190	complement							5.95241	0.0500433	0.429667	-0.304333	-0.153667	0.864712	0.321775	0.0575562	0.289082									1	1	1	1								0	0.525074	-0.0515722	0.266493	0.00679085	-0.447614	0.359106
SACE_1197		hypothetical protein		1320558	1320770								5.183	0.0149596	0.199667	-0.0483333	-0.021	0.898661	0.276963	0.680921	0.848812									1	1	1	1								0	-0.0749733	-2.99037	-0.749465	-7.7891	-0.0662079	-7.7891
SACE_1198		hypothetical protein		1320847	1321605	complement							5.11477	-0.431765	-0.206667	-0.0171667	-0.095	0.00251965	0.251444	0.882908	0.483437									1	1	1	1								0	1.00288	0.618032	1.03628	1.05772	1.45106	0.00314416
SACE_1199	pncA	pncA - pyrazinamidase _ nicotinamidase	00760 Nicotinate and nicotinamide metabolism [PATH:sen00760]	1321751	1322323	complement							6.43941	0.163808	0.0256667	-0.174333	-0.167333	0.418236	0.916434	0.273249	0.357962									1	1	1	1								0	0.855281	1.10602	1.32372	0.654487	1.29779	-0.0405865
SACE_1200	pncB	pncB - nicotinate phosphoribosyltransferase	00760 Nicotinate and nicotinamide metabolism [PATH:sen00760]	1322333	1323637	complement							5.76755	-0.157864	-0.0416667	-0.0678333	-0.344333	0.386787	0.843295	0.716085	0.0471576									38	28	15	24								0	0.173799	0.061568	-0.17566	0.0994897	0.161303	-0.358365
SACE_1201		ATP-dependent Clp protease adaptor protein ClpS		1324094	1324387								8.20445	-0.539673	-0.635	-0.7265	-0.607	0.153958	0.092985	0.0354367	0.074487									1	1	1	1						WT		0	-2.54314	-1.1882	-2.00006	-1.14786	-2.21269	-1.45504
SACE_1202		probable transcriptional regulatory protein		1324392	1324955								8.72868	-0.979431	-0.820667	-0.8305	-0.982667	0.0535253	0.152215	0.0466877	0.00566854									7	3	1	4						HP		0	1.70766	1.19963	1.67292	1.13059	1.51952	1.30153
SACE_1203		peptidase S58, DmpA		1325006	1326040								7.10345	-0.564099	-0.393	-0.636833	-0.138333	0.146019	0.330143	0.0827929	0.614972									1	1	1	1								0	0.578967	0.705668	0.614664	0.0901519	0.200906	0.323941
SACE_1204		Mov34_MPN_PAD-1		1326133	1326576								9.82391	-0.0476689	-0.274	-0.603333	-0.393333	0.932745	0.599946	0.360071	0.219634									8	1	1	1								0	0.191368	1.11663	0.988305	0.350885	0.62855	0.679197
SACE_1205		thiamineS		1326633	1326911								13.7336	-0.120866	-1.229	-1.224	-0.759667	0.838898	0.0204106	0.100955	0.0721989									18	23	9	25								0	-0.576948	0.268569	0.523216	-0.383744	0.202522	-0.404853
SACE_1206	cysM	cysM - cysteine synthase	00270 Cysteine and methionine metabolism [PATH:sen00270]|||00920 Sulfur metabolism [PATH:sen00920]	1326949	1327899								6.58736	0.119257	-0.308	-0.196667	0.276667	0.82296	0.559643	0.553728	0.472298									33	25	3	25	-3.45943					HP		0	0.267693	1.20128	1.39218	0.408474	0.745189	0.654896
SACE_1207		calcium-binding protein		1327988	1328773	complement							5.24286	0.11748	0.161	0.118333	0.128	0.48586	0.460174	0.357919	0.376222									1	1	1	1								0	0.472407	-0.450426	0.490003	-0.429012	0.748538	0.303486
SACE_1208		rhomboid-like protein		1329017	1329577								9.84641	-0.422898	-0.828333	-0.685833	-0.636333	0.165533	0.00540605	0.11948	0.0571008									1	1	1	1								0	-0.0956316	1.19327	1.66645	0.719568	0.235179	0.527883
SACE_1209	murI	murI - glutamate racemase	00471 D-Glutamine and D-glutamate metabolism [PATH:sen00471]	1329574	1330389								7.02773	0.083614	-0.389667	-0.0455	0.231667	0.786826	0.158575	0.690774	0.552586									1	1	1	1								0	1.39989	1.1997	1.28993	0.868095	0.955037	0.316801
SACE_1210		beta-lactamase-like		1330386	1331156								6.14768	0.263283	-0.0696667	0.0101667	0.118	0.13318	0.682459	0.956338	0.455068									1	1	1	1								0	1.30105	0.301159	0.0404039	0.738921	0.723871	0.56123
SACE_1211		hypothetical protein		1331208	1331627								6.92132	-0.625414	-0.454333	-0.0845	-0.291	0.0160636	0.0392426	0.581264	0.196746									1	1	1	1								0	1.07151	1.29569	1.5926	1.05512	1.00713	0.519801
SACE_1212	rph	rph - ribonuclease PH		1331786	1332541								7.76514	-0.649525	-0.577	-0.157667	-0.514	0.135236	0.195199	0.667004	0.0671987									22	18	15	19						BOTH		0	0.467112	1.099	1.30612	0.820177	0.801245	1.08936
SACE_1213		Ham1-like protein	00230 Purine metabolism [PATH:sen00230]|||00240 Pyrimidine metabolism [PATH:sen00240]	1332538	1333143								5.66527	0.280218	0.201667	0.150667	0.244	0.434199	0.563917	0.543688	0.238304									2	1	1	1						HP		0	0.608367	0.750082	0.941465	0.616582	1.12154	1.09969
SACE_1214		large ATP-binding protein		1333140	1336253	complement							5.84855	-0.0729401	0.0306667	-0.0551667	0.788	0.778049	0.888035	0.889274	0.0016036									1	1	1	1								0	0.266755	-1.15511	-0.360795	-0.516783	-0.585474	-1.53771
SACE_1215		hypothetical protein		1336388	1337155								5.64836	0.246212	-0.653	0.203333	-0.0786667	0.279811	0.0172835	0.475443	0.578767									1	1	1	1								0	0.638221	0.396651	0.464486	0.345618	0.321078	-0.204711
SACE_1216	bcp	bcp - bacterioferritin comigratory protein		1337320	1337793	complement							8.11882	-0.0104816	0.00433333	-0.190333	0.156333	0.978261	0.990728	0.48692	0.598105									15	8	10	20						HP		0	0.872438	0.646286	0.134524	0.355122	0.872883	1.17108
SACE_1217		hypothetical protein		1337950	1338159	complement							6.80095	0.872092	0.454	0.687667	1.04467	0.0925081	0.292626	0.342737	0.0157353									1	1	1	1								0	10.8746	9.52947	10.3054	8.82911	11.6606	9.67388
SACE_1218	poxB	poxB - pyruvate dehydrogenase	00620 Pyruvate metabolism [PATH:sen00620]	1338375	1340105								6.07791	-0.00307908	-1.91	-1.82567	-1.90867	0.991285	0.00121944	6.24023e-05	0.00011144		-1.91	-1.82567	-1.90867					1	1	1	1								0	0.227954	-2.53152	-0.252137	-0.677264	-0.677005	-1.29688	-1.55507
SACE_1219		transcriptional regulator, XRE family		1340551	1341381								10.1561	0.763808	0.487667	0.700167	0.933667	0.0228471	0.172855	0.0849619	0.00451864									1	1	4	1								0	-2.15072	-0.970677	-1.8368	-1.27164	-2.56083	-0.47822	1.43282
SACE_1220		hypothetical protein		1341382	1341573								7.88241	0.751781	1.02967	1.0495	0.754	0.095476	0.00758862	0.18604	0.0206123		1.02967							1	1	1	1								0	0.345453	0.2621	1.1377	0.741751	0.830941	0.509776
SACE_1221		membrane-flanked domain protein		1341926	1343524	complement							6.44418	0.800155	1.81367	0.556667	0.327	0.229926	0.0582269	0.174218	0.151785									1	1	1	1								0	0.438266	-0.124305	0.13706	0.0652007	-0.167242	-0.638154
SACE_1222		membrane-flanked domain protein		1343521	1344039	complement							5.95577	-0.230422	-0.00433333	-0.236667	-0.121333	0.488939	0.984122	0.51581	0.457458									1	4	1	3								0	0.117478	-0.555434	-1.08544	-0.0808612	0.543076	-1.62037
SACE_1223		glycosyl transferase, family 39		1344436	1345935	complement							5.30523	0.288538	0.169	-0.0168333	0.0416667	0.344876	0.484134	0.965853	0.723319									1	1	7	1								0	0.678977	-0.531439	0.499108	0.244024	0.192772	-1.76499
SACE_1224		two-component system sensor kinase		1346130	1347383								7.44618	0.515479	0.214667	0.309	0.547333	0.383975	0.679377	0.688717	0.0293339									1	1	1	1								0	1.10445	1.47253	1.37072	0.845042	0.828837	-1.01034
SACE_1225		two-component system response regulator		1347376	1348029								6.14241	-0.161491	-0.0136667	-0.4735	-0.141333	0.765333	0.975228	0.512324	0.434831									1	2	2	3								0	0.245617	0.802689	0.768186	0.136671	-0.232251	-1.81426
SACE_1227		secreted trypsin-like serine protease		1349118	1349936								6.12536	-1.9195	-0.067	-0.368833	0.0673333	6.43444e-06	0.848227	0.263301	0.626323	-1.9195								1	1	1	1								0	1.25213	0.398669	-0.21691	0.658089	0.707792	-0.971223
SACE_1228		hypothetical protein		1350073	1350669	complement							5.11336	-0.681289	0.0766667	0.068	0.113667	2.10793e-05	0.616103	0.568167	0.323786									1	1	1	1								0	0.137426	-0.629532	0.113002	-0.530883	-0.165401	-3.07132
SACE_1229	indA	indA - pigment biosynthetic protein	00240 Pyrimidine metabolism [PATH:sen00240]	1351296	1352207								6.65618	0.385949	0.951667	1.20083	1.35933	0.346124	0.0636176	0.032389	4.56231e-05				1.35933					1	1	1	1								0	-0.186866	0.249976	0.55255	-0.153062	0.759522	-0.183901
SACE_1230		sugar kinase, possible phosphofructokinase		1352213	1353064								6.63773	0.23503	1.25933	1.25533	0.813	0.5694	0.0380532	0.0086401	0.017299			1.25533						1	1	1	1								0	0.589374	-0.0170605	0.49347	-0.240002	0.591645	0.114154
SACE_1231	ybeK	ybeK - putative tRNA synthetase		1353061	1353993								5.68314	0.511133	0.274	0.669667	0.646667	0.0306776	0.156616	0.0198028	0.00453202									1	1	1	1								0	0.636804	-0.181756	0.560768	-0.145591	0.684166	0.379
SACE_1232	allR	allR - DNA-binding transcriptional regulator		1354065	1354850								7.91241	-0.274106	-0.737333	0.1075	-0.200667	0.335841	0.0228227	0.732758	0.180605									1	2	1	1								0	-0.943589	-0.722154	-0.169225	-0.41528	-0.529694	-1.01832
SACE_1233	hpcE	hpcE - putative 2-hydroxyhepta-2,4-diene-1,7-dioate isomerase		1355095	1355943								5.76368	0.417247	0.492667	0.282667	0.243667	0.0879059	0.164497	0.117211	0.0842657									1	7	1	3								0	0.336966	0.855463	0.604871	0.361047	0.932763	0.308127
SACE_1234		hypothetical protein		1356076	1356402								6.64832	0.252779	-0.077	-0.264667	-0.119333	0.337651	0.794495	0.473071	0.41937									1	1	1	1								0	1.10841	-0.367902	0.311569	-0.433772	0.558213	-1.02769
SACE_1235		hypothetical protein		1356489	1357061	complement							5.10945	-0.116006	-0.108667	-0.478	-0.209	0.468901	0.532397	0.0141801	0.298069									1	1	1	1								0	0.313011	-0.893711	-0.00799763	-0.0729739	-0.982685	-0.813653
SACE_1236		hypothetical protein		1357551	1358525								5.08264	-0.189295	0.102667	-0.0963333	-0.108	0.163794	0.54104	0.463576	0.43252									1	1	1	1								0	0.20132	-1.71943	-0.0969016	-0.675544	-2.60641	-1.66276
SACE_1237	pacB3	pacB3 - penicillin acylase		1358631	1361477								5.9805	0.200447	0.522	0.990833	1.55933	0.600196	0.0995611	0.0700815	0.00141926				1.55933					1	1	1	1								0	0.493849	-2.16126	-0.0888849	-0.519616	-0.812251	-1.6599
SACE_1238		hypothetical protein		1362096	1362338								5.39123	0.0473044	-0.0283333	-0.13	-0.358	0.792159	0.878232	0.406942	0.0847465									1	1	1	1								0	8.96549	7.13955	7.23906	8.82433	8.90509	7.75208
SACE_1239		hypothetical protein		1362335	1363357	complement							5.24555	0.21804	-0.204	-0.738167	-0.583667	0.334637	0.225039	0.0183041	0.0577538									1	1	1	1								0	0.415284	-1.63955	0.0273466	0.132204	-0.109498	-1.18282
SACE_1240		integral membrane protein		1363230	1363637								7.56059	0.431166	-0.108333	-0.383833	-0.311	0.119728	0.743651	0.0405751	0.164216									1	1	1	1								0	-0.0498696	-0.657438	1.22463	0.927101	0.425336	-4.98517
SACE_1241		hypothetical protein		1363588	1364127	complement							6.10027	0.0169819	-1.447	-2.042	-1.20133	0.962319	7.92536e-05	0.00331951	0.0291172		-1.447	-2.042						1	1	1	1								0	0.209864	-2.2842	-0.816945	-0.251574	-0.90548	-1.85317
SACE_1242	cyp25	cyp25 - cytochrome P450		1364163	1365368	complement							9.11786	-0.797573	-3.765	-3.9485	-2.49267	0.252646	1.69891e-05	0.00707568	0.00603457		-3.765	-3.9485	-2.49267					1	1	1	1								0	0.456757	-2.42236	-0.604787	-0.663095	-1.02901	-1.14184	-1.64085	-1.52198
SACE_1243	rppA	rppA - putative type III polyketide synthase		1365365	1366468	complement							9.63814	-1.29559	-4.29167	-4.24317	-2.24067	0.0641559	3.89645e-05	0.0071444	0.00311689		-4.29167	-4.24317	-2.24067					4	5	1	1								0	0.309059	-2.06902	-0.548385	-0.240142	-0.588886	-1.15969	-1.24133	-1.04714
SACE_1244		transcriptional regulator		1366822	1367490	complement							5.53923	0.108657	-0.202	-0.0285	0.196	0.394699	0.217001	0.824433	0.217372									1	1	1	1								0	0.0382597	-0.145102	0.515527	0.120089	0.578549	0.0673746
SACE_1245		possible cell wall protein		1367699	1368082								5.44755	0.477298	-0.261667	-0.187333	-0.212	0.0372797	0.270047	0.341756	0.268876									1	1	1	1								0	1.47004	-1.87388	0.308805	-0.0391411	-1.84272	-0.868646
SACE_1246		major facilitator superfamily MFS_1		1368174	1369403	complement							5.74664	0.299678	-0.123667	0.101667	-0.372333	0.141077	0.537978	0.492647	0.0997001									1	1	1	1								0	0.847428	-1.63325	0.426349	0.160588	-0.518986	-0.532149
SACE_1247	bglC3	bglC3 - putative beta-glucosidase	00460 Cyanoamino acid metabolism [PATH:sen00460]|||00500 Starch and sucrose metabolism [PATH:sen00500]	1369400	1370689	complement							5.17555	0.363108	0.00333333	0.161	-0.0513333	0.0381208	0.984541	0.245132	0.714684									1	1	1	1								0	0.316628	-3.07543	-0.426306	-1.04708	-1.38481	-2.58578
SACE_1248		Mycobacterium tuberculosis paralogous family 11		1371374	1371784								7.48091	0.554946	0.0783333	-0.641167	0.178333	0.192811	0.800133	0.275946	0.562504									1	1	1	1								0	0.192972	-1.45223	-0.868209	-0.864792	-2.13909	-1.28727
SACE_1249		TetR-family transcriptional regulator		1371921	1372496								5.70909	0.187728	-0.0423333	0.0045	-0.360333	0.290657	0.793623	0.970816	0.0621761									1	1	1	1								0	1.86274	0.657215	0.659383	0.925526	-0.0046405	0.873413
SACE_1250		hypothetical protein		1372675	1373196	complement							6.07568	-0.0205399	0.0133333	-0.567	-0.705	0.943229	0.970969	0.00564615	0.0177123									1	3	1	1								0	1.26445	0.27722	0.1955	0.200668	-0.156761	1.31052
SACE_1251		putative aldo_keto reductase		1373297	1374154	complement							5.10805	-0.0753814	0.288667	0.213333	-0.317	0.783298	0.109431	0.172395	0.416802									1	1	1	1								0	1.31338	0.534823	0.0568224	0.984072	0.761466	-1.23316
SACE_1252		transcriptional regulator, TetR family		1374327	1374980								6.07577	0.159304	-0.761667	-0.884667	-0.393	0.577238	0.0267529	0.0276806	0.18979									1	1	1	1								0	0.90717	-0.746776	0.797956	-0.326519	-0.510424	-1.44503
SACE_1253	dapA4	dapA4 - dihydrodipicolinate synthase	00300 Lysine biosynthesis [PATH:sen00300]	1375112	1375987	complement							5.68405	1.27102	1.50533	1.87517	0.0193333	0.0273158	0.0286133	0.0178978	0.8923									1	1	7	11	2.80735	3.45943						0	0.486245	-1.30358	0.0193059	-0.457098	-0.540058	-1.82057	1.69382	1.96585
SACE_1254		hypothetical protein		1376412	1376633								7.07264	-0.614874	-0.895333	-0.102167	-0.612667	0.0392801	0.00142664	0.81789	0.0102922									5	3	3	4								0	0.500749	-0.0858903	1.53349	0.472929	0.995021	1.36079
SACE_1255	ydeS	ydeS - similar to transcriptional regulator TetR_AcrR family		1376861	1377454	complement							7.99182	0.0930928	-0.0973333	-0.0523333	-0.453667	0.573672	0.626434	0.666997	0.0276401									2	2	1	3								0	0.475471	1.64592	1.54641	1.26269	1.41563	0.92672
SACE_1256		hypothetical protein		1377594	1377911	complement							5.45855	-0.0320118	-0.322333	-0.0488333	-0.117667	0.824658	0.106342	0.708495	0.397694									1	1	1	1								0	1.52759	0.803214	0.113443	0.901752	1.92735	-0.415765
SACE_1257		hypothetical protein		1378037	1378624	complement	1378447..1378448	MNV	CAM00582.1:p.Val59_Gln60delinsVal*				5.53505	0.153264	-0.00466667	-0.309833	0.144	0.318421	0.977097	0.0712909	0.319048									1	1	1	1							Nonsense (Q60*)	0	0.190011	1.05058	0.0930562	0.286409	2.76288	0.326629
SACE_1258		xanthine dehydrogenase accessory factor		1378617	1379708	complement							5.98155	0.0694988	0.092	0.321333	0.441667	0.700192	0.63787	0.165331	0.0316228									1	1	1	1								0	1.07085	-1.06491	0.0159836	0.359155	0.181417	-0.884024
SACE_1259		xanthine_uracil_vitamin C permease		1379779	1381242	complement							5.78027	0.388567	0.401667	-0.039	0.671667	0.23003	0.249755	0.754006	0.0779715									1	1	1	1								0	0.18038	-1.04224	-0.485281	-0.236542	0.7929	-1.47147
SACE_1260	guaD	guaD - guanine deaminase	00230 Purine metabolism [PATH:sen00230]	1381531	1382019	complement							6.23127	-0.179946	0.453667	0.0693333	1.48467	0.747044	0.471971	0.666588	0.0216986									1	1	1	1								0	1.83315	0.542901	0.85457	0.475268	2.62041	0.0740616
SACE_1261		aldehyde oxidase and xanthine dehydrogenase, molybdopterin binding		1382159	1384465	complement							6.14591	-0.132183	0.191	0.474333	1.63433	0.75727	0.570021	0.351283	0.00399299				1.63433					1	1	1	1								0	0.552109	-0.96327	-0.525117	-0.376431	0.850848	-1.38766
SACE_1262	atzB	atzB - hydroxydechloroatrazine ethylaminohydrolase	00791 Atrazine degradation [PATH:sen00791]	1384462	1385853	complement							5.9445	-0.197334	-0.130667	-0.109833	1.82267	0.648076	0.735429	0.55563	0.00544615				1.82267					1	1	1	1								0	1.05807	0.308593	0.139047	0.145472	1.87772	-1.12486	-1.25597
SACE_1263		_2Fe-2S-binding protein		1385850	1386323	complement							7.69905	-0.24565	-1.076	-0.017	1.303	0.65509	0.063904	0.97079	0.0212402									1	1	1	1								0	0.0891116	-0.86963	-0.04005	-0.405701	1.41413	-1.92686	-1.39512
SACE_1264		molybdopterin dehydrogenase, FAD-binding protein		1386314	1387189	complement							5.71805	-0.203921	-0.233333	0.000666667	1.49033	0.496933	0.349029	0.997875	0.00197063				1.49033					1	1	1	1								0	0.839559	-0.155617	1.24474	0.495204	2.09606	-0.678763	-1.62626
SACE_1265		regulatory protein		1387361	1388890								5.01609	0.0753366	-0.146	-0.143833	-0.266333	0.536287	0.343787	0.304367	0.0914448									1	1	1	1								0	1.13654	-0.676077	-0.273183	-0.171723	-0.135344	-0.538698
SACE_1266		Orn_DAP_Arg decarboxylase 2	00330 Arginine and proline metabolism [PATH:sen00330]|||00480 Glutathione metabolism [PATH:sen00480]	1389112	1390320								10.0555	0.130669	0.086	-0.685	-0.587333	0.844684	0.871086	0.0498041	0.287241									1	1	1	1								0	0.279321	-1.44903	-0.672385	-0.542122	-1.67235	-1.03607
SACE_1267		S-adenosylmethionine decarboxylase proenzyme	00270 Cysteine and methionine metabolism [PATH:sen00270]|||00330 Arginine and proline metabolism [PATH:sen00330]	1390381	1390773								6.05177	0.0222051	-0.218	-0.446833	-0.344333	0.932542	0.415273	0.0259445	0.0877202									1	1	1	1								0	0.380287	0.254404	-0.242467	0.702686	0.548528	-0.302767
SACE_1268		putative S-adenosylmethionine decarboxylase		1390808	1391680								9.32759	-1.42494	-1.39267	-1.06733	-1.377	0.0238042	0.0955325	0.0400277	0.000864411				-1.377					5	3	1	2								0	0.391585	-0.215649	-1.38664	-0.108726	-0.0674436	0.214239
SACE_1269		aldo_keto reductase		1391924	1392961								5.70805	-0.121716	-0.405667	-0.5765	-0.120333	0.661023	0.136453	0.0567442	0.698135									1	1	1	1								0	0.0658054	-2.79612	-0.758276	-0.632868	-0.223507	-2.0591
SACE_1270		hypothetical protein		1393127	1394230	complement							5.77586	-0.192636	-0.452333	-0.545167	-0.692667	0.380908	0.100972	0.0112712	0.00388586									1	1	1	1								0	0.474152	-0.70803	0.0799017	-0.303335	-0.374565	-1.19827
SACE_1271	rbsK	rbsK - ribokinase	00030 Pentose phosphate pathway [PATH:sen00030]	1394425	1395288								6.12614	-0.43636	-0.350333	-0.1425	-0.441333	0.102671	0.213449	0.60038	0.0302802									12	7	6	1		-2.80735						0	0.861125	0.316541	0.106005	0.67372	0.49067	-0.120665
SACE_1272		putative lysyl tRNA synthetase-like protein		1395427	1395771	complement							7.05695	0.182316	-0.545333	-0.815167	-0.779667	0.686089	0.324098	0.0833889	0.00885213									16	13	2	7	-3					BOTH		0	-2.21055	-2.05956	-1.26911	-1.58948	-1.62428	-2.80163
SACE_1273		putative Lsr2-like protein		1396148	1396591								6.12391	-0.926335	-0.201	0.164	0.132	0.0143914	0.601326	0.367116	0.511296									1	1	1	1						WT		0	-0.0988372	0.274167	-0.536081	0.138379	0.56355	0.691013
SACE_1274		ABC-transport protein, solute-binding component		1396761	1398374								5.26227	-0.00556505	0.218667	0.0848333	0.0473333	0.966523	0.23961	0.583404	0.705076									1	1	1	1								0	0.538161	-0.761475	0.0206888	-0.258888	-0.972778	-1.38435
SACE_1275		ABC-transport protein, membrane component		1398379	1399338								5.00973	-0.320104	-0.08	0.118167	0.108667	0.0354375	0.633055	0.481049	0.422816									1	1	1	1								0	0.39031	-1.6654	-0.552658	-0.648633	-0.927762	-1.95698
SACE_1276		oligopeptide_dipeptide ABC transporter, permease protein		1399371	1400192								5.66318	-0.0487538	0.187	0.674667	0.142	0.852785	0.416615	0.0852622	0.526731									1	1	1	1								0	-0.0898225	-2.15568	-0.648964	-1.28028	-0.85035	-1.73982
SACE_1277		ABC transporter related		1400189	1401793								6.01977	0.136623	0.562667	0.196	0.137667	0.650507	0.230852	0.148809	0.319323									1	1	1	1								0	-0.0433427	-1.6578	-0.385635	-0.810245	-0.786346	-1.84802
SACE_1280	ilvD	ilvD - dihydroxy-acid dehydratase	00290 Valine, leucine and isoleucine biosynthesis [PATH:sen00290]|||00770 Pantothenate and CoA biosynthesis [PATH:sen00770]	1408184	1409773								7.44377	-0.475463	-0.89	-0.759167	-1.003	0.311092	0.13115	0.00481621	0.0123613									3	1	3	1								0	-0.262534	-0.255952	0.252624	-0.413329	-0.659025	-0.976771
SACE_1281		hypothetical protein		1409955	1410341	complement							5.17555	0.0908045	0.508	0.0145	-0.117667	0.724326	0.144679	0.92446	0.326482									1	1	1	1								0	0.191833	-1.10442	0.191123	-0.720006	-0.462107	-0.353162
SACE_1282	nrdB	nrdB - ribonucleoside-diphosphate reductase, beta subunit	00230 Purine metabolism [PATH:sen00230]|||00240 Pyrimidine metabolism [PATH:sen00240]	1410648	1411730	complement	1410764|1411726	SNV|SNV	CAM00605.1:p.Glu323Lys|CAM00605.1:p.Ser2Asn				5.49636	0.714199	0.916	0.2845	-0.132667	0.272828	0.246389	0.563641	0.478608									13	4	4	2	-1.70044					HP	Missense (S2N)	0	0.508822	0.81903	-1.31223	1.39196	0.631587	2.30776
SACE_1283	nrdA	nrdA - ribonucleoside-diphosphate reductase, alpha subunit	00230 Purine metabolism [PATH:sen00230]|||00240 Pyrimidine metabolism [PATH:sen00240]	1411817	1414165	complement							7.32768	2.90537	1.62467	1.13767	0.255333	0.0309481	0.24144	0.268284	0.709497									9	1	7	1						HP		0	0.213401	0.304722	-0.752073	0.453531	0.846871	1.89381
SACE_1284	bglSf	bglSf - beta-glucosidase protein	00460 Cyanoamino acid metabolism [PATH:sen00460]|||00500 Starch and sucrose metabolism [PATH:sen00500]	1414723	1417146								6.98418	-0.22074	-1.48467	-1.11667	-0.930333	0.60531	0.0223841	0.00807127	0.0131964			-1.11667						1	1	1	1								0	-0.0717858	0.521255	0.68553	-0.397077	0.626727	-0.0677101
SACE_1285		protein kinase		1417277	1418629								5.18727	0.360787	0.104667	0.0981667	0.00933333	0.0251608	0.540145	0.516147	0.955722									1	1	1	1								0	0.0783287	0.308204	0.139437	0.0227048	0.0499679	-0.326172
SACE_1286		ABC transporter ATP-binding protein		1418666	1420288								5.10327	0.0188345	0.243667	0.0435	-0.541667	0.945576	0.255551	0.70796	0.173984									1	1	1	1								0	0.375292	0.881202	-0.309196	0.558993	0.529768	-1.08073
SACE_1287		ABC Fe_3+ transporter, substrate binding component	02010 ABC transporters [PATH:sen02010]	1420342	1421292	complement							6.69527	-1.85897	-0.842	-0.7585	0.825667	0.00590202	0.283013	0.092658	0.0193531	-1.85897								14	1	1	1	-3.80735							0	1.48213	2.99108	1.00743	2.65264	2.29407	1.35869
SACE_1288		hypothetical protein		1421410	1422246	complement							6.05245	-0.399193	0.037	0.655333	0.642667	0.117584	0.910331	0.0189899	0.000881354									1	1	1	1								0	0.321748	-1.58926	-0.148103	-0.562323	-0.715707	-1.70916
SACE_1289		hypothetical protein		1422855	1422947	complement							5.32386	-0.0272616	-0.168333	0.0416667	-0.034	0.859698	0.408597	0.737904	0.817213									1	1	1	1								0	0	0	10.4151	10.7582	0	0
SACE_1290		alcohol dehydrogenase, zinc-binding domain protein		1422918	1423763								6.21814	-0.951228	-1.55733	-0.144833	-0.0486667	0.00046219	0.000407148	0.506652	0.810701		-1.55733							1	1	1	1								0	-0.440788	-2.44402	-0.33256	-1.20481	-0.57095	-3.21514
SACE_1291		ErfK_YbiS_YcfS_YnhG		1424314	1425513								6.36127	0.520083	0.755667	0.606167	0.100667	0.0589678	0.0370483	0.0394337	0.493888									14	10	15	34		1.76553				BOTH		0	-0.366928	0.627657	0.72355	0.24177	0.652296	1.1698
SACE_1292	ornA	ornA - oligoribonuclease 3'->5' exoribonuclease		1425750	1426382	complement							5.56195	-0.0722414	-0.221667	-0.253333	-0.044	0.607068	0.2494	0.0871694	0.760605									2	7	1	1								0	0.590767	0.355872	0.717432	0.074231	-0.251553	-0.483064
SACE_1293	fadD12	fadD12 - acyl-CoA synthase		1426475	1428130	complement							6.01105	-0.152147	-0.164333	-0.396333	0.0673333	0.378709	0.419096	0.0919822	0.567292									1	1	1	1								0	0.467968	-0.382868	-0.0916228	-0.399632	0.11016	-0.125624
SACE_1294		hypothetical protein		1428384	1428560	complement							8.26782	-0.550687	-0.636333	-0.707833	-0.577333	0.0610049	0.09593	0.0034518	0.0192622									1	1	1	1								0	10.2041	7.27689	8.9063	7.59837	0	0
SACE_1295		hypothetical protein		1428768	1429499	complement							6.39832	0.0471902	0.324333	0.409667	0.718667	0.913409	0.180934	0.130853	0.0181226									5	2	26	1	2.37851					HP		0	0.641129	1.99034	2.36436	1.36975	1.38321	1.46578	1.47179
SACE_1296		hypothetical protein		1429623	1429895	complement							5.93732	0.287264	0.0106667	0.271	0.049	0.150814	0.960602	0.0849898	0.804749									1	1	1	1								0	-0.319728	-2.7961	-0.538026	-1.23551	0.601229	-0.780573
SACE_1297	thiD	thiD - phosphomethylpyrimidine kinase	00730 Thiamine metabolism [PATH:sen00730]	1430132	1430929								8.27773	-0.014755	-1.35967	-0.319333	0.31	0.979537	0.00510014	0.6335	0.508286		-1.35967							9	8	6	13								0	-0.506276	0.9204	0.406087	0.255193	2.22663	-0.0174808
SACE_1298		probable transcriptional activator regulator protein, TenA family	00730 Thiamine metabolism [PATH:sen00730]	1430953	1431693								7.06286	0.266483	-0.0343333	0.838833	0.813	0.418699	0.866025	0.0478501	0.0194144									20	11	3	5	-2.73697							0	0.351946	1.36524	1.5075	1.19436	2.65573	1.0857
SACE_1299		hypothetical protein		1431772	1432062								9.77445	-0.298386	-0.610667	-0.338333	-0.229	0.222671	0.014444	0.218034	0.347659									1	1	1	1								0	-1.26348	1.47029	1.75717	0.829531	2.7691	-0.643253
SACE_1300		hypothetical protein		1432083	1433201	complement							5.52236	-0.102019	0.148333	0.0548333	-0.174333	0.568453	0.40194	0.756927	0.332771									1	1	1	1								0	0.31495	0.426585	0.454	0.523106	0.825815	-0.635336
SACE_1301		hypothetical protein		1433415	1433711								8.3365	-2.14365	-2.90233	-1.38217	-1.19967	4.27243e-05	0.000144679	0.00461279	0.00416776	-2.14365	-2.90233	-1.38217	-1.19967					5	10	1	2						WT		0	0.686903	1.19992	2.37012	1.03027	1.95655	1.40755
SACE_1302		hypothetical protein		1433739	1434116	complement							8.44118	0.537721	-0.438333	-0.4865	-0.847667	0.0208201	0.111881	0.0170088	0.00228371									1	1	1	1								0	1.18875	2.54336	3.36397	1.95946	3.28879	2.71778	-1.89556	-1.56707
SACE_1303		probable myosin		1434129	1435052	complement							4.98205	-0.268123	-0.4	-0.387	-0.501	0.111702	0.100806	0.016065	0.0118214									1	1	1	1								0	0.563181	-0.598324	-0.284933	-0.505599	-0.97814	-0.559439	-2.68748	-1.38944
SACE_1304		hypothetical protein		1435338	1436591								7.64232	-0.819672	-0.396667	-0.346333	0.835667	0.0905167	0.417928	0.572799	0.00353554									1	1	1	1								0	0.588377	1.14921	1.50079	0.633913	0.960693	1.23671
SACE_1305		putative non-ribosomal peptide synthetase		1436947	1442250								5.01959	0.0420178	-0.116	-0.0725	-0.0873333	0.749844	0.481016	0.629833	0.501338									1	1	1	1								0	0.364149	-2.50115	-0.994045	-0.460388	-0.660969	-1.48409
SACE_1306	cdaPSI	cdaPSI - CDA peptide synthetase I		1441797	1443386								6.19827	0.0395475	0.439	1.74267	1.05133	0.948311	0.184884	0.0424653	0.0818964									1	1	1	1								0	0.911189	-1.2995	-0.379655	-0.178234	-1.18488	-1.05532
SACE_1307		hypothetical protein		1443438	1443758								5.87627	-0.544059	-0.336333	-0.418333	1.25267	0.320061	0.503293	0.595757	0.00129735				1.25267					1	1	1	1								0	1.89849	4.22317	4.00019	4.20058	4.87464	3.37771
SACE_1308		siderophore-interacting protein		1443695	1444267								6.161	-0.0951636	0.186667	-0.0831667	0.751333	0.872583	0.753142	0.910515	0.00397094									1	1	1	1						WT		0	1.62901	4.13956	3.30431	3.60239	4.23758	3.93703
SACE_1309		putative peptide monooxygenase	00350 Tyrosine metabolism [PATH:sen00350]	1444430	1445722								5.59818	-0.331046	-0.275333	0.115667	0.814	0.547034	0.632891	0.874606	0.00231297									1	1	1	1						WT		0	2.06653	3.33184	2.08871	3.3427	4.34788	4.70065
SACE_1310	amo	amo - luciferase-like monooxygenase		1445845	1446915								6.76723	0.396988	0.177333	0.667667	0.488667	0.439639	0.702714	0.120748	0.0203658									16	7	12	13								0	0.763037	0.789179	0.429758	0.69815	1.51699	1.19994
SACE_1311		hypothetical protein		1447034	1447423								7.48614	0.661536	0.317333	0.6385	0.899	0.160623	0.447381	0.108208	0.0220659									5	1	7	1								0	-1.55207	-0.425476	-1.6565	-0.998772	-1.35972	-0.718982
SACE_1312	ctaB	ctaB - protoheme IX farnesyltransferase	00190 Oxidative phosphorylation [PATH:sen00190]|||00860 Porphyrin and chlorophyll metabolism [PATH:sen00860]	1447483	1448358								6.79736	0.475866	0.300667	0.208667	0.169333	0.132463	0.4427	0.280286	0.287982									1	1	1	1						HP		0	-0.677445	0.244067	-0.0831388	-0.266015	-0.586908	0.518085
SACE_1313		hypothetical protein		1448554	1448901	complement							8.81809	0.52862	-0.0283333	0.126	-0.234667	0.132586	0.919321	0.503968	0.545988									1	1	1	1								0	1.82454	1.13861	0.819747	1.01013	1.9264	0.68185
SACE_1314		hypothetical protein		1448888	1449118	complement							6.45495	-0.0358748	-0.593	-0.225333	-0.600333	0.906176	0.053669	0.266517	0.117396									1	1	1	1								0	3.73413	2.47892	2.42498	3.13781	3.2578	0.370837
SACE_1315		hypothetical protein		1449239	1449865	complement							5.79718	-0.161214	-0.279	-0.3405	-0.400333	0.551516	0.401022	0.069412	0.0954192									1	2	1	3								0	0.290159	0.0403837	0.141123	0.0013416	0.260113	-2.39638
SACE_1316	snp3	snp3 - secreted extracellular small neutral protease		1450085	1450636								6.12495	-2.4686	-0.124	1.0095	0.253667	0.010265	0.727208	0.370388	0.29138									1	1	1	1								0	0.288573	-2.27725	-0.574759	-0.43222	-0.667382	-3.13814		1.27328
SACE_1317		alpha-L-fucosidase	00511 Other glycan degradation [PATH:sen00511]	1450838	1452604								6.93941	-0.372143	-0.613667	-0.405167	-0.492667	0.144063	0.0194243	0.0699416	0.0865031									1	1	1	1								0	0.674499	-2.25201	-0.302489	-0.0843064	-0.386459	-1.50731
SACE_1318		hypothetical protein		1452790	1455153								5.35273	0.277253	0.281333	0.408	0.336	0.0926356	0.17856	0.0210698	0.0278222									1	1	1	1								0	0.639072	-0.9827	-0.0174941	-0.321717	-0.0892408	0.439204
SACE_1319		NUDIX hydrolase		1455513	1455953	complement							4.9325	0.144508	0.0646667	-0.226667	0.028	0.192055	0.689232	0.106638	0.800393									1	1	1	1								0	1.07436	-0.679885	0.380186	-0.0583053	0.907469	-0.582597
SACE_1320		hypothetical protein		1456317	1456865	complement							5.3075	-0.103104	0.154667	0.146333	0.174667	0.56354	0.483874	0.266585	0.277374									1	1	1	1								0	1.25401	-0.497108	0.604361	0.279759	0.130834	-0.607317
SACE_1321		probable copper resistance transporter		1457053	1459077								5.43295	0.765395	0.043	0.0548333	-0.0453333	0.00142831	0.84991	0.714213	0.819717									1	1	1	1								0	-0.267456	-0.572462	0.160154	-0.607082	-1.09705	-0.530552
SACE_1322		single-strand binding protein	03030 DNA replication [PATH:sen03030]|||03430 Mismatch repair [PATH:sen03430]|||03440 Homologous recombination [PATH:sen03440]	1459271	1459969								5.83382	0.457132	0.194	-0.118833	-0.587333	0.233346	0.622948	0.383196	0.195616									1	1	1	1								0	1.10561	-0.736644	0.15995	0.60458	-0.710146	-0.0380988
SACE_1323		ABC-transporter protein, ATP binding component		1460093	1461769								8.88405	0.185427	0.607333	0.195667	0.505	0.707979	0.223082	0.599782	0.249803									105	73	116	83						HP		0	0.148521	1.20845	-0.856243	0.925324	0.259604	1.3078
SACE_1324		cell wall surface anchor family protein		1461784	1466475								8.50786	0.894957	0.441	0.8935	0.866	0.137734	0.42469	0.218615	0.0677125									2	1	6	4						HP		0	0.939239	0.935483	0.87777	0.624959	0.739978	0.708858
SACE_1325	gudB	gudB - NAD-specific glutamate dehydrogenase	00250 Alanine, aspartate and glutamate metabolism [PATH:sen00250]|||00330 Arginine and proline metabolism [PATH:sen00330]|||00430 Taurine and hypotaurine metabolism [PATH:sen00430]|||00910 Nitrogen metabolism [PATH:sen00910]	1466663	1471561								10.412	0.697545	0.954667	1.81967	2.32067	0.205333	0.133007	0.00480609	0.000860737			1.81967	2.32067					7	3	12	15		2.32193						0	0.423223	0.693061	0.610192	0.452493	0.0657458	0.616288	1.18868
SACE_1326		thioesterase family protein		1471626	1472063								10.3703	0.0879155	0.383667	1.57783	1.56733	0.873602	0.577849	0.0102821	0.00177316				1.56733					14	6	7	15								0	0.594014	1.17125	0.845499	0.500746	1.1809	0.762802
SACE_1327		hypothetical protein		1472056	1472697								7.76445	-1.1313	0.143	0.644167	1.32667	0.00105333	0.680121	0.0121811	0.000287751	-1.1313			1.32667					5	1	1	1								0	1.24206	0.685753	0.863953	0.500255	1.74777	1.00683
SACE_1328		putative transposon tn5714 transposase		1472863	1473561								7.03727	-0.105777	-1.41867	0.1425	-1.707	0.825161	0.0383524	0.712352	0.00219712				-1.707					1	1	1	1								0	0.206034	-1.79314	-0.324689	-0.743044	-1.78917	-1.22312
SACE_1329		hypothetical protein		1473779	1475209	complement							6.16632	-1.23877	-0.824333	0.622	-0.654333	0.0104153	0.052236	0.259474	0.102556									1	1	1	1								0	0.0579854	-0.888101	-0.20322	-0.618369	-0.771134	-1.18087
SACE_1330		probable alpha-glucosidase	00052 Galactose metabolism [PATH:sen00052]|||00500 Starch and sucrose metabolism [PATH:sen00500]	1475344	1476384	complement							6.54186	-0.0522353	-0.173333	0.178667	0.0666667	0.85691	0.656993	0.184787	0.746237									1	1	1	1								0	0.343391	-0.461282	0.275371	-0.848752	-0.277249	-1.17114
SACE_1331	glbO	glbO - hemoglobin-like, oxygen carrier		1476656	1477030	complement							6.89705	-0.02668	-0.141667	-0.131833	-0.0216667	0.910865	0.498067	0.360152	0.931784									1	1	1	1								0	-0.619183	-0.374145	0.523667	-0.555331	-0.241094	-0.888192
SACE_1332		MscS mechanosensitive ion channel		1477072	1478052	complement							6.34755	0.730064	0.157333	0.483	0.408333	0.138326	0.739122	0.286089	0.294944									1	1	1	1						WT		0	-0.159727	0.336694	-0.103751	0.166863	-0.343647	-0.191209
SACE_1333		prolyl oligopeptidase		1478192	1480300	complement							6.36236	0.236438	0.125667	0.485167	0.457333	0.624992	0.809786	0.12793	0.213402									12	4	4	24	-1.58496	2.58496				WT		0	0.861731	1.27003	1.05222	1.1689	1.2825	0.547909
SACE_1334		HNH endonuclease		1480688	1481182								6.69409	0.282191	-0.448333	-0.484833	0.0373333	0.406399	0.144993	0.13162	0.890756									1	1	1	1								0	0.00487128	0.404714	0.585612	0.010496	0.271866	0.661755
SACE_1335		hypothetical protein		1481179	1481961	complement							5.28873	0.093122	0.294	0.2585	0.0493333	0.6131	0.284418	0.0857258	0.708007									1	1	1	1								0	0.26644	-1.16086	-0.436514	-0.436559	-0.135863	-1.0802
SACE_1336		hypothetical protein		1482334	1482579								8.56886	-0.184867	-0.141667	-0.1845	0.0886667	0.52935	0.473494	0.398767	0.806737									1	1	1	1								0	3.25256	3.48848	3.46668	3.23354	3.34268	2.74354
SACE_1337		hypothetical protein		1482566	1483051								8.64977	-0.00914813	0.124	0.173833	0.485667	0.977002	0.547428	0.262625	0.269687									20	31	13	23						HP		0	2.14075	2.10098	2.42399	2.35881	3.06444	1.45817
SACE_1338		two-component response regulator		1483115	1483843	complement							8.22868	-0.244241	-1.32333	-1.09567	-1.46967	0.568263	0.0101314	0.0888398	0.000262874				-1.46967					1	1	1	1								0	-0.437416	0.0457114	0.162018	-0.202077	-0.723518	-1.03489
SACE_1339		membrane alanyl aminopeptidase	00480 Glutathione metabolism [PATH:sen00480]	1484009	1486591	complement							6.50795	-0.0120436	0.633	0.2905	0.0543333	0.969147	0.0692603	0.314238	0.825558									52	35	33	51							IPM	0	0.409937	0.322011	-0.49448	0.474236	0.107558	0.35034
SACE_1340		DsbA oxidoreductase		1486853	1487467								8.43264	0.51511	-0.978	-0.325833	-0.258667	0.453251	0.0277753	0.653417	0.596523									29	26	19	50						HP		0	0.166159	-0.00349959	0.481527	-0.18017	0.157391	-1.16059
SACE_1341	aldA	aldA - aldehyde dehydrogenase	00010 Glycolysis / Gluconeogenesis [PATH:sen00010]|||00040 Pentose and glucuronate interconversions [PATH:sen00040]|||00053 Ascorbate and aldarate metabolism [PATH:sen00053]|||00071 Fatty acid metabolism [PATH:sen00071]|||00280 Valine, leucine and isoleucine degradation [PATH:sen00280]|||00310 Lysine degradation [PATH:sen00310]|||00330 Arginine and proline metabolism [PATH:sen00330]|||00340 Histi…	1487688	1489112								7.9835	0.452771	0.847667	1.00233	1.23833	0.2755	0.0320959	0.023549	0.01341									1	1	1	1								0	-0.271801	-0.390631	-0.166033	-0.517802	-0.27314	-0.766218
SACE_1342		deoxyribonuclease V		1489309	1489845								5.90309	0.3361	0.231667	0.138833	0.267	0.118269	0.264559	0.273408	0.306794									1	1	1	1								0	-0.0748781	0.0872855	-0.0739273	-0.0954245	0.0308296	-0.469882
SACE_1343		hypothetical protein		1489848	1490195	complement							5.64014	0.876259	0.648333	0.988	0.313667	0.0122992	0.0101398	0.0088599	0.460926									4	9	13	4	1.70044							0	0.910596	0.325047	-0.786842	0.241402	0.0638267	0.124899
SACE_1344		PE-PGRS family protein		1490192	1495108	complement							5.29395	0.334718	0.728667	0.592333	0.463	0.18369	0.052485	0.029402	0.0130004									1	1	9	1							IPM?	0	-0.298502	-0.56744	-1.59065	-0.494197	-1.38833	-1.29819
SACE_1345		hypothetical protein		1495131	1495436	complement							5.83905	1.43765	1.496	1.23867	1.015	0.000187934	0.00566863	0.0107198	0.000237692	1.43765	1.496		1.015					1	1	1	1								0	-1.36108	-2.11344	-2.37589	-2.80371	-2.07601	-2.10923	1.60237	1.10006
SACE_1346		hypothetical protein		1495445	1496035	complement							5.78745	1.26999	0.997333	1.2125	1.15733	2.59923e-05	0.0054387	0.00274471	0.000362923	1.26999		1.2125	1.15733					1	1	1	1								0	0.343867	-0.28349	0.236671	0.219057	0.736634	-0.615973	1.32463
SACE_1347	blaB3	blaB3 - metallo-beta-lactamase		1496271	1497062	complement							5.20091	0.241611	0.0686667	0.191333	0.312667	0.0847038	0.71923	0.175456	0.0432113									1	1	1	1								0	1.11365	-0.662488	0.47864	0.0542606	0.61258	-1.88038
SACE_1348		putative lipoprotein		1497059	1497748	complement							6.37641	0.977222	0.567333	0.862833	0.287667	0.00293986	0.0884198	0.0411548	0.198361									1	1	1	1								0	0.536179	0.375143	0.457802	0.564849	0.953558	-1.73771
SACE_1349	rpi	rpi - ribose 5-phosphate isomerase RpiB	00030 Pentose phosphate pathway [PATH:sen00030]	1497807	1498277								5.86432	-0.209982	-0.021	0.364167	-0.167333	0.455774	0.938038	0.251565	0.390987									23	16	15	18						HP		0	-1.31925	0.00837239	0.36501	-0.473789	-0.411309	0.371084
SACE_1350		hypothetical protein		1498280	1498621								7.82959	0.115056	0.491	-0.127333	-0.155	0.6596	0.0668984	0.545676	0.38179									1	1	1	1								0	0.73872	1.20046	1.53598	0.739821	0.577564	1.03541
SACE_1351	fpg-1	fpg-1 - formamidopyrimidine-DNA glycosylase	03410 Base excision repair [PATH:sen03410]	1498624	1499433								5.99714	0.299216	-0.006	-0.35	-0.207333	0.362675	0.985561	0.0911468	0.185945									1	1	1	1							Missense (M199T)	0	-0.460525	-0.333373	-0.25661	-0.682701	-0.33653	-1.14971
SACE_1352		hypothetical protein		1499536	1500264	complement							6.11459	0.107523	-0.404	0.032	-0.670667	0.766536	0.036242	0.79375	0.213044									1	1	1	1								0	0.0306446	0.205156	1.21582	-0.141098	0.703222	0.495985
SACE_1353		hypothetical protein		1500332	1501540	complement							5.31695	-0.167612	-0.00433333	0.105667	-0.454333	0.593578	0.98135	0.593404	0.3027									1	5	1	1								0	0.524157	0.62336	0.57868	0.143835	0.798444	-0.526128
SACE_1354		hypothetical protein		1501600	1502223	complement							5.65268	-0.11087	-0.296333	0.0786667	0.0966667	0.623102	0.195555	0.608152	0.721322									6	4	8	6								0	0.798789	1.36412	2.01436	1.09519	1.96538	2.13125
SACE_1355		drug resistance transporter, EmrB_QacA family		1502278	1503723	complement							6.12209	0.354888	-0.490333	-0.7525	-1.308	0.457406	0.147308	0.00298392	0.0782312									1	1	1	1								0	-0.199613	0.163335	0.11792	-1.00578	-0.711242	-0.872655
SACE_1357		hypothetical protein		1504739	1504891								5.02182	0.0604986	0.0606667	0.199	0.221	0.738528	0.702746	0.269174	0.306197									1	1	1	1								0	1.00915	-1.01595	0.723022	-1.06531	-0.30252	-9.81584
SACE_1358		hypothetical protein		1504854	1505726	complement							6.56095	0.0768067	-0.104667	0.284167	0.253333	0.66987	0.654244	0.100071	0.071628									1	1	1	1								0	0.327744	0.396366	0.462917	-0.383733	-0.197604	0.63859
SACE_1359	tig	tig - putative cell division trigger factor		1506003	1507406								6.76886	0.854405	0.984333	0.5285	0.233667	0.19058	0.126322	0.187323	0.565662									128	84	203	144						HP		0	0.162804	1.22976	-0.738277	0.857461	0.281263	1.12674
SACE_1360		ATP-dependent Clp protease proteolytic subunit 1		1507674	1508252								13.028	-1.3057	-1.43267	0.410833	-0.909667	0.0624065	0.035809	0.451345	0.224463									99	91	21	43	-2.23704					WT		0	-0.877412	-0.139516	-1.8093	0.108578	-0.117975	-0.0568041	-1.05495
SACE_1361		ATP-dependent Clp protease proteolytic subunit 2		1508273	1508905								11.6941	-0.966216	-0.923667	0.961333	-0.36	0.151165	0.0916188	0.10819	0.62387									127	105	23	88	-2.46512					WT		0	-0.425489	0.405754	-0.617314	0.676568	0.474519	0.544175	-1.49355
SACE_1362	clpX	clpX - putative Clp protease ATP-binding subunit		1509156	1510439								9.40209	-0.324887	-1.397	-0.5965	-1.156	0.309245	0.000648414	0.0213886	0.0067861		-1.397		-1.156					8	6	2	11	-2							0	-0.588412	0.827873	-1.26672	0.333353	-0.804121	0.0972254
SACE_1363		hypothetical protein		1510820	1511449								6.71809	-0.774166	-1.91267	-0.409333	-2.15733	0.131676	0.00135218	0.0493613	0.00623895		-1.91267		-2.15733					1	1	1	1								0	1.45222	-0.126499	0.401132	0.0321663	0.210508	0.176218
SACE_1364		putative esterase		1511484	1512365	complement							6.41386	0.362971	0.339667	0.00783333	0.000333333	0.14659	0.197107	0.974814	0.998799									1	1	1	1								0	0.702582	-1.02947	0.122583	0.120594	0.376339	0.23672
SACE_1365		formate dehydrogenase family accessory protein FdhD		1512445	1513278	complement							6.17891	0.020288	-0.327	-0.25	-0.504333	0.91819	0.137233	0.313547	0.0333744									1	1	1	1								0	0.927556	-0.66024	-0.00847638	-0.107313	0.0644204	-0.345127
SACE_1366		MerR-family transcriptional regulator		1513463	1513810	complement							7.12109	-0.536816	-1.25033	-0.323	-0.418	0.0747918	0.0064297	0.190439	0.0967381		-1.25033							1	1	1	1								0	2.02261	-3.04974	0.589214	-0.00295366	0.20955	-0.394757
SACE_1367		short-chain dehydrogenase_reductase SDR		1513877	1514599								5.43668	0.215657	-0.0676667	-0.135167	-0.855333	0.562069	0.835953	0.363758	0.0822611									1	1	1	1								0	0.868158	-2.71966	0.115684	-0.328801	-0.594164	-0.512146
SACE_1368		integral membrane transporter		1514783	1516108								6.15986	0.0165454	0.651333	0.999	0.377667	0.915795	0.01356	0.000502153	0.0125811									1	1	1	1								0	-0.13052	-0.282261	0.335792	-0.477915	0.907291	-0.528319
SACE_1369		hypothetical protein		1516105	1516212								6.22764	-0.0151091	0.774	1.5495	0.614667	0.959518	0.00870774	0.00636113	0.0374741			1.5495						1	1	1	1								0	0	7.58066	7.87294	0	0	11.4283
SACE_1370		hypothetical protein		1516341	1516922								7.44445	-1.5301	0.785333	1.52433	0.601	0.0521495	0.322803	0.015593	0.0496652									1	1	6	1								0	0.4839	0.217565	-0.0118797	-0.0599391	0.77354	1.0757		1.06224
SACE_1371		6-phosphogluconate dehydrogenase, NAD-binding	00280 Valine, leucine and isoleucine degradation [PATH:sen00280]	1517000	1517878								5.76505	-0.596342	0.750333	0.666667	0.294667	0.199155	0.175554	0.0691317	0.133394									1	1	1	1								0	0.256627	-0.804557	-0.447198	-0.612511	-0.412933	-0.521792
SACE_1372		transcriptional regulator, LysR family		1517989	1518873								6.23845	-0.65834	0.453667	0.8655	0.475	0.146944	0.333809	0.0467273	0.0673196									1	1	1	1								0	0.871913	-1.14273	-0.751197	-0.234853	0.271906	-2.45074
SACE_1373		beta lactamase	00311 Penicillin and cephalosporin biosynthesis [PATH:sen00311]|||00312 beta-Lactam resistance|||02020 Two-component system [PATH:sen02020]	1518870	1519901								5.36486	-0.0168113	-0.113667	-0.063	-0.058	0.895932	0.456307	0.626849	0.682743									1	1	1	1								0	0.714099	-1.33701	-0.69358	-0.0212029	0.208119	-0.570149
SACE_1374	penA, blaA	penA, blaA - beta-lactamase precursor	00311 Penicillin and cephalosporin biosynthesis [PATH:sen00311]|||00312 beta-Lactam resistance|||02020 Two-component system [PATH:sen02020]	1520063	1520986								5.90864	0.409624	0.706667	0.931833	0.629333	0.0967929	0.00403169	0.00902546	0.0175128									1	3	2	6								0	1.70279	1.77705	1.4802	1.82231	3.59417	3.62812
SACE_1375		glyoxalase_bleomycin resistance protein_dioxygenase superfamily		1521112	1521537	complement							6.22932	-1.02019	-0.423333	-1.00833	-0.167333	0.00224645	0.0885992	0.0137936	0.6176	-1.02019								1	1	1	1								0	1.68519	-0.971177	0.00463665	0.705392	-1.88877	0.173858
SACE_1376	cypA	cypA - cytochrome P450		1521656	1522816	complement							7.44427	-3.39154	-0.545	-1.501	-0.634	0.00183568	0.519027	0.11582	0.473525	-3.39154								1	1	1	1								0	0.157514	-2.93869	-0.706807	-0.975074	-1.30566	-1.70888
SACE_1377		hypothetical protein		1523177	1524364	complement							5.17014	-0.0767753	-0.0476667	-0.0695	-0.0753333	0.566845	0.800892	0.59722	0.532472									1	1	1	1								0	-0.347036	-3.33801	-0.649554	-0.791116	-2.28444	-2.16099
SACE_1378		transcriptional regulator, XRE family		1525178	1526029								5.92486	-0.0805147	-0.602333	-0.577667	-1.304	0.857969	0.172137	0.0368099	0.0351848									1	1	1	1								0	-0.180932	-2.37138	-1.06823	-0.889514	-2.44713	-1.78163
SACE_1379		hypothetical protein		1526026	1526199								6.36568	-0.315507	-0.906333	-0.0106667	0.112	0.425339	0.113446	0.971969	0.425973									1	1	1	1								0	10.489	8.28182	8.75665	6.7504	0	8.23842
SACE_1380		transcriptional regulator		1526216	1526563	complement							6.33777	-0.206457	-0.669	-0.643167	-0.856667	0.402846	0.0576025	0.00228112	0.00340626									1	1	1	1								0	0.10487	-0.524112	-0.0900847	-0.477279	-0.539519	-0.447324
SACE_1381		dehydrogenase secreted protein		1526659	1527540								5.40923	0.418784	0.266	0.0741667	-0.258333	0.0417997	0.325087	0.631647	0.0744559									1	1	1	1								0	0.743953	-1.54112	-0.304733	-0.109074	-0.340829	-0.647745
SACE_1382		hypothetical protein		1527601	1528845	complement							6.02982	0.254172	0.129	0.266	-0.107	0.239969	0.490146	0.330316	0.516226									1	1	1	1								0	0.277276	-1.89728	-0.937032	-0.797278	-1.04008	-1.65182
SACE_1383		oxidoreductase alpha molybdopterin subunit		1529032	1531350	complement							6.10314	-0.357877	-0.0333333	0.407	-0.164333	0.138628	0.839769	0.0414734	0.57733									1	1	4	1								0	-0.0887049	-0.644701	-0.064431	-0.565864	-0.385721	-1.30186
SACE_1384	valS, val	valS, val - valyl-tRNA synthetase	00970 Aminoacyl-tRNA biosynthesis [PATH:sen00970]	1531486	1534119								6.31586	-0.14252	-0.557	-1.10167	-0.795	0.65107	0.155245	0.00204178	0.00105223			-1.10167						61	47	36	30								0	0.0312024	-0.0268273	-0.389696	-0.0829984	-1.04471	-0.911834
SACE_1385		hypothetical protein		1534408	1534857								5.09555	0.612888	0.178667	-0.251333	0.006	0.00401499	0.409428	0.133159	0.973138									1	1	1	1								0	3.77069	1.05926	2.90389	2.48311	3.07244	1.80536
SACE_1386		hypothetical protein		1534931	1535524	complement							5.81027	-0.0840233	-0.277	-0.589167	-0.347667	0.560072	0.177934	0.00552049	0.0406731									1	1	1	1								0	0.800055	-0.0668901	0.701238	-0.206589	-0.782756	-0.934149
SACE_1387	folC	folC - folylpolyglutamate synthase	00790 Folate biosynthesis [PATH:sen00790]	1535979	1537346								6.60405	0.187344	0.236	-0.491	-0.541	0.522571	0.383679	0.0159085	0.0426106									10	16	10	5		-1.67807						0	-0.226589	-0.650087	-0.166988	-0.499065	-0.953582	-0.62652
SACE_1388		hypothetical protein		1537343	1537876								7.13582	0.12053	-0.786333	-0.485	-0.993	0.716527	0.0569112	0.272046	0.000201133									1	1	1	1								0	-0.401848	-0.837572	-0.463617	-0.528152	-2.02024	-0.73389
SACE_1389	yvbU	yvbU - similar to transcriptional regulator LysR family		1537855	1538742	complement							5.64805	-0.231613	-0.155333	0.258	0.0983333	0.266186	0.572944	0.0726666	0.404991									1	1	1	1								0	0.613296	-0.937602	-0.408551	-0.317608	-0.496107	-1.86112
SACE_1390		transmembrane drug_metabolite transporter family protein		1538853	1539779								6.87991	-0.187644	0.025	0.744833	0.181	0.640344	0.951735	0.0458093	0.645809									1	1	1	1								0	-0.14405	-0.904854	-0.632056	-0.911075	-0.230191	-1.62723
SACE_1391		alcohol dehydrogenase, zinc-binding domain protein		1539780	1540880	complement							5.50682	0.197165	-0.270667	-0.102	-0.347333	0.41528	0.279139	0.618932	0.113612									1	2	1	1								0	0.663671	-0.585162	0.0281139	-0.194945	-0.353864	-0.401661	-1.1649
SACE_1392		hypothetical protein		1541248	1541541								6.69777	-0.856153	-2.17533	-1.99367	-1.73033	0.127515	0.00456509	0.0105919	0.00899859		-2.17533		-1.73033					1	1	1	1								0	1.48006	0.567691	0.181149	1.08252	-8.49456	1.09529	-4.27485	-2.86788
SACE_1393		hypothetical protein		1541817	1542089								8.30523	-0.321913	-1.287	-1.77983	-0.601	0.503879	0.00275439	0.0429988	0.217245		-1.287							1	1	1	1								0	0.426158	-2.35723	-0.549677	-0.69282	-0.991085	-1.99418	-4.16397	-3.35
SACE_1394		hypothetical protein		1542210	1542479								6.74177	-0.482921	-1.44733	-1.67417	-0.780333	0.478984	0.0571765	0.0700995	0.0775996									1	1	1	1								0	0.881648	-1.39223	-1.14261	-1.09598	-8.26489	-0.545468	-3.45825	-2.08617
SACE_1395		hypothetical protein		1542569	1542664								6.63327	-0.454678	-1.45167	-1.52033	-0.818	0.36044	0.0247526	0.027957	0.0278526									1	1	1	1								0	0	7.96359	9.52178	11.3664	0	0	-3.1127	-1.75613
SACE_1396		hypothetical protein		1542824	1543144	complement							8.66259	-1.61835	-1.97833	-3.69167	-1.599	0.0877932	0.0619402	0.0137048	0.00447327				-1.599					1	1	1	1								0	0.296992	-0.627079	0.266659	1.03336	2.25433	1.11446	-2.04572	-1.76308
SACE_1397		hypothetical protein		1543465	1543749	complement							9.39177	0.476847	-4.21667	-7.00583	-5.793	0.660304	0.000269288	7.66182e-06	0.00541449		-4.21667	-7.00583	-5.793					1	1	1	1								0	2.08113	2.17358	2.43853	1.9462	0.358452	-6.24429	-5.06484	-6.65986
SACE_1398	sti1	sti1 - protease inhibitor precursor		1544234	1544647	complement							6.21423	-0.370373	-2.26767	-2.98283	-3.21267	0.293579	0.00041665	0.000159579	8.63331e-05		-2.26767	-2.98283	-3.21267					1	1	1	1								0	1.24156	-4.27918	0.628831	0.0174374	-0.941692	0.39299	-3.85193	-1.97514
SACE_1399		hypothetical protein		1545383	1545697								8.882	0.863412	-2.88567	-5.3635	-3.99	0.454259	0.0217149	0.00126135	0.0100439			-5.3635						1	1	1	1								0	0.327605	-1.15145	-0.924191	-0.883792	-3.3921	-1.90366	-5.81773	-5.29295
SACE_1400		phosphodiesterase_alkaline phosphatase D	00627 Aminobenzoate degradation [PATH:sen00627]|||00790 Folate biosynthesis [PATH:sen00790]|||02020 Two-component system [PATH:sen02020]	1546002	1547561								6.36968	-2.70546	-0.427	0.313833	0.193333	0.0062508	0.650823	0.505811	0.285407	-2.70546								30	17	16	1		-4.08746	down	down				0	1.24858	-1.79067	-0.582713	0.246548	-0.192099	-0.586052
SACE_1401	ndk	ndk - nucleoside diphosphate kinase	00230 Purine metabolism [PATH:sen00230]|||00240 Pyrimidine metabolism [PATH:sen00240]	1547777	1548187								6.44668	-0.958113	0.086	0.2905	0.627333	0.0414497	0.855863	0.185375	0.033143									21	18	12	17						HP		0	-0.549219	0.227427	1.08847	-0.276294	0.0255145	0.283584
SACE_1402		acetyltransferase		1548193	1548723								8.46914	-0.832529	-0.163333	-0.201833	0.423333	0.0670276	0.694321	0.441311	0.234454									10	3	1	1						HP		0	-0.242896	0.733233	1.341	-0.0754347	0.512331	0.161993
SACE_1403		putative Fe-S oxidoreductase		1548902	1550839								8.26245	0.824597	0.464667	0.3465	0.342667	0.00551358	0.0860123	0.397355	0.0722315									1	1	1	1						HP		0	-0.217849	0.455881	0.538751	0.262611	-0.122256	0.297061
SACE_1404	ssp	ssp - secreted subtilisin-like protease		1550862	1552241	complement							7.25268	0.510438	0.791333	0.1805	0.0626667	0.0179878	0.0182477	0.341175	0.647217									1	1	1	1								0	-0.140041	0.100654	0.630857	-0.296447	0.0278599	-0.770128
SACE_1405		hypothetical protein		1552612	1553406								7.36359	0.258804	0.477667	-0.375667	0.0176667	0.347789	0.0871501	0.102352	0.929008									1	1	1	1								0	0.642497	1.15369	1.31779	0.961036	0.857499	0.470871
SACE_1406		ribonuclease, Rne_Rng family	03018 RNA degradation [PATH:sen03018]	1553575	1556802								9.43264	0.427365	0.745667	0.287667	0.185333	0.192845	0.0798146	0.130639	0.192928									112	70	188	107						HP		0	0.0752951	0.374386	-0.0783419	0.0930363	-0.258229	-0.0449512
SACE_1407		hypothetical protein		1556880	1557782								5.20791	-0.249223	0.14	-0.111667	-0.224333	0.160272	0.538144	0.359422	0.161923									1	1	1	1								0	0.544186	-1.13139	-0.534665	0.0572305	0.287981	-0.758838
SACE_1408		AraC family transcriptional regulator		1557870	1558598	complement							7.56482	-1.70588	-2.391	-2.77467	-2.77467	0.00105932	0.00171727	0.000840988	5.9451e-05	-1.70588	-2.391	-2.77467	-2.77467					1	1	1	1								0	-0.234424	0.426456	0.952106	-0.204769	0.801254	1.33141
SACE_1409		transcriptional regulator, TetR_AcrR family		1558648	1559268								5.2245	-0.480782	-0.0696667	0.148167	-0.158	0.0176875	0.736542	0.292129	0.43167									1	1	1	1								0	0.664378	-1.754	-0.542339	-0.271876	-0.465214	0.633356
SACE_1410	pnbA, estB	pnbA, estB - para-nitrobenzyl esterase		1559265	1560767								5.22355	0.140833	0.652	-0.023	0.0426667	0.696496	0.244998	0.888549	0.714676									1	1	1	1								0	0.32526	-2.30952	-0.470059	-0.312885	-0.424696	-1.10466
SACE_1411		hypothetical protein		1560764	1561366								8.32968	-0.353457	-0.683333	-0.552167	-0.518333	0.56231	0.288614	0.293524	0.0943291									1	1	1	1								0	0.789763	-1.72276	-0.0626937	0.300222	0.78984	-0.621649
SACE_1412	dmt	dmt - dolichol-phosphate mannosyltransferase		1561373	1562347	complement							5.33845	0.0428957	-0.0566667	0.135167	0.0686667	0.78511	0.786579	0.363019	0.536315									1	1	1	1								0	0.696545	-2.46561	-0.597203	-0.281888	-0.575131	-0.722691
SACE_1413		hypothetical protein		1562344	1564089	complement							6.56309	-0.383716	0.0106667	0.2115	0.645333	0.163117	0.973715	0.201873	0.0365368									1	1	1	1								0	0.383414	-1.20851	-0.307025	0.176176	-0.696364	-1.80745
SACE_1414	rplU	rplU - 50S ribosomal protein L21	03010 Ribosome [PATH:sen03010]	1564676	1564984								9.47809	0.0254462	0.120333	-0.485	-0.341333	0.957632	0.773059	0.0552249	0.351254									53	30	16	30	-1.72792					HP		0	-2.32139	-1.39751	-1.4221	-1.86884	-2.87919	-1.80396
SACE_1415	rpmA	rpmA - 50S ribosomal protein L27	03010 Ribosome [PATH:sen03010]	1564999	1565256								9.29695	0.778248	0.931	-0.543	0.0383333	0.1351	0.0568874	0.159833	0.905028									44	19	13	19	-1.75899							0	-1.11958	-0.552227	0.158525	-0.316287	-0.697883	-0.459707
SACE_1416		probable GTP-binding protein, GTP1_Obg family		1565335	1566813								5.53705	0.437967	0.458667	-0.0686667	0.16	0.184996	0.180016	0.694056	0.453719									1	1	1	3								0	-0.357321	-0.486337	-0.0841101	-0.697741	-0.76045	-0.169699
SACE_1417	proB	proB - gamma-glutamate kinase	00330 Arginine and proline metabolism [PATH:sen00330]	1566833	1567924								8.42373	0.898213	0.942333	0.827833	0.587333	0.00277198	0.00242335	0.101701	0.0105259									1	1	1	1								0	-0.524854	-0.429625	0.176871	-0.652791	-1.00405	-0.675354
SACE_1418		putative ECF-family RNA polymerase sigma factor		1568002	1568961								6.06641	-0.278481	-0.865333	-0.0951667	0.0266667	0.303882	0.0156897	0.619856	0.914679									2	1	2	1								0	-0.143074	-0.650978	0.134159	-0.575238	-0.423852	-0.51539
SACE_1419		FAD-dependent pyridine nucleotide-disulphide oxidoreductase		1569005	1570144								5.99523	-0.410266	0.276	0.1145	0.102333	0.277251	0.618819	0.338978	0.45611									1	1	1	1								0	0.967896	0.580727	1.25769	0.578416	0.871896	0.299192
SACE_1420	kgtP	kgtP - putative MFS dicarboxylate transporter		1570149	1571429	complement							5.37577	-0.110379	-0.0826667	-0.015	0.0656667	0.462455	0.6261	0.917492	0.681368									1	1	1	1								0	0.47709	0.400494	-0.411146	0.0961469	0.300427	-1.71233
SACE_1421		hypothetical protein		1571560	1572099								5.01732	0.0641283	-0.133333	0.00516667	-0.00433333	0.716003	0.465411	0.970846	0.982347									1	1	1	1								0	-0.256603	-2.20703	-1.22759	-0.978347	-0.972784	-3.41024
SACE_1422		transcriptional regulator, XRE family		1572128	1572901								6.11041	-1.4674	-1.56433	-1.52583	-0.617333	7.1976e-07	0.000197059	0.000211869	0.00892511	-1.4674	-1.56433	-1.52583						1	1	1	1								0	0.565118	-1.63195	-0.168469	0.000852068	-1.20964	-2.08431
SACE_1423		ATP-dependent DNA helicase, RecQ family	03018 RNA degradation [PATH:sen03018]	1573241	1575364	complement							6.21591	0.0575391	-0.0923333	0.0478333	-0.0246667	0.809898	0.758943	0.837715	0.851619									1	1	1	1								0	0.518244	-0.139293	0.363696	-0.290131	-0.345875	0.585962
SACE_1424	proA	proA - gamma-glutamyl phosphate reductase	00330 Arginine and proline metabolism [PATH:sen00330]	1575485	1576822								6.78323	0.198211	0.201667	0.3275	0.268	0.673829	0.707335	0.399343	0.337409									59	39	22	19								0	0.57382	0.797408	0.822104	0.826381	1.16298	0.868755
SACE_1425		transcriptional regulator, TetR family		1576833	1577399								8.35845	-0.271798	0.0626667	-0.285	-0.599333	0.660289	0.924933	0.608894	0.140088									1	1	1	1								0	1.65099	1.42261	0.929201	1.60396	0.969851	0.960316
SACE_1426	cypA	cypA - cytochrome P450-like enzyme	00363 Bisphenol degradation [PATH:sen00363]|||00624 Polycyclic aromatic hydrocarbon degradation [PATH:sen00624]|||00627 Aminobenzoate degradation [PATH:sen00627]|||00903 Limonene and pinene degradation [PATH:sen00903]	1577490	1578686								9.88832	0.888919	-0.349667	1.0455	2.02267	0.16684	0.573666	0.200939	0.000744223				2.02267					1	1	2	5								0	-0.0265001	-0.76237	-0.844901	-0.462473	-0.549767	-0.943077
SACE_1427		hypothetical protein		1578758	1578982								9.13009	0.204662	0.0136667	0.476667	1.19467	0.611467	0.971654	0.338355	0.00424744				1.19467					1	1	1	1								0	1.5527	1.11554	2.19808	0.798618	0.605877	-2.07683
SACE_1428	nadD	nadD - putative nicotinate-nucleotide adenylyltransferase	00760 Nicotinate and nicotinamide metabolism [PATH:sen00760]	1579047	1579685								7.58259	-0.253999	0.101667	0.364833	0.463	0.459502	0.748661	0.0891151	0.251849									3	4	1	2								0	0.29555	0.816153	0.765601	0.075206	-0.26378	0.261774
SACE_1429		glyoxalase_bleomycin resistance protein_dioxygenase		1579713	1580132	complement							6.47682	-0.646845	-1.04633	-1.7045	-1.55533	0.0924631	0.0738211	0.000287689	0.00014005			-1.7045	-1.55533					1	1	1	1								0	-0.284369	-1.28157	-1.53017	-0.236464	-1.29111	-0.936849
SACE_1430		hypothetical protein		1580572	1580847								7.03018	0.304695	-0.91	-0.0836667	-1.36167	0.292246	0.0153139	0.833483	6.4741e-05				-1.36167					1	1	1	1								0	0.332913	-2.24196	-0.0244004	-1.38304	-0.869509	-1.03462	-1.13986
SACE_1431		hypothetical protein		1580867	1581535								5.93836	0.505898	0.123667	-0.0321667	-0.424333	0.0235736	0.534948	0.906198	0.0239395									1	1	1	1								0	0.0268776	-1.73787	0.0686973	-0.88986	-0.997105	-1.06574
SACE_1432		hypothetical protein		1581709	1582110								6.77255	0.545807	0.890333	0.586	0.528667	0.102573	0.0592341	0.0183962	0.0553471									10	4	7	7						BOTH		0	-0.524933	0.255331	0.738933	-0.229607	-0.139831	0.175845
SACE_1433		probable phosphoglycerate mutase phosphoglyceromutase	00010 Glycolysis / Gluconeogenesis [PATH:sen00010]|||00260 Glycine, serine and threonine metabolism [PATH:sen00260]|||00680 Methane metabolism [PATH:sen00680]	1582107	1582721								5.50641	-0.195584	0.404	0.159	0.181333	0.500222	0.245549	0.31573	0.301887									12	16	2	1	-2.58496	-4				HP		0	-0.926358	0.0300777	0.498872	-0.486287	-0.230779	-0.0599121
SACE_1434		hypothetical protein		1582762	1583619								5.827	0.565899	0.908667	-0.0486667	-0.0746667	0.10389	0.0357777	0.751187	0.63301									1	1	1	1								0	0.468903	0.557273	0.989923	0.0753082	0.339937	-0.386126
SACE_1435		competence protein ComEA helix-hairpin-helix region		1584409	1585011								5.05355	-0.0357736	-0.0426667	-0.0296667	-0.086	0.815094	0.788603	0.855573	0.621692									1	1	1	1								0	1.02963	-1.59352	0.079353	0.232413	-0.542936	-0.505249
SACE_1436		competence protein		1585266	1587389								5.412	0.0965422	0.639	0.197167	-0.089	0.660981	0.0222098	0.433943	0.472544									1	1	1	1								0	1.22861	1.07591	0.619676	0.710605	0.64037	-0.173325
SACE_1437	thrC-like	thrC-like - threonine synthase	00260 Glycine, serine and threonine metabolism [PATH:sen00260]|||00750 Vitamin B6 metabolism [PATH:sen00750]	1587682	1588953	complement							7.63791	0.552385	1.299	0.771833	1.46633	0.401581	0.0364503	0.183549	0.00747575				1.46633					63	77	75	53								0	3.05674	3.87757	1.49464	3.57681	3.88069	2.48651	1.40903
SACE_1438		DNA polymerase III delta subunit	00230 Purine metabolism [PATH:sen00230]|||00240 Pyrimidine metabolism [PATH:sen00240]|||03030 DNA replication [PATH:sen03030]|||03430 Mismatch repair [PATH:sen03430]|||03440 Homologous recombination [PATH:sen03440]	1589190	1590170								5.62432	0.0516838	-0.048	-0.00466667	0.544333	0.870667	0.791195	0.992781	0.0570302									1	1	1	1								0	0.250846	-0.923938	-0.109495	-0.949491	-0.839511	-0.561024
SACE_1439	rpsT	rpsT - 30S ribosomal protein S20	03010 Ribosome [PATH:sen03010]	1590580	1590840	complement							7.56927	0.916737	1.13	0.13	0.362	0.0326527	0.00219906	0.473713	0.350961		1.13							26	31	26	12								0	-1.57052	-0.991439	0.0320146	-1.37686	-1.36297	-1.18025
SACE_1440		hypothetical protein		1591230	1592036								5.11745	0.406556	0.0293333	0.137167	-0.164333	0.0171998	0.867212	0.268234	0.310495									1	1	1	1								0	-0.121538	-0.111461	0.549887	-0.26003	-0.856418	0.468101
SACE_1441		hypothetical protein		1592152	1592622								5.38668	0.240453	0.0116667	-0.163833	0.116	0.116171	0.946179	0.321877	0.443483									1	1	1	1								0	-1.08129	-1.20763	-0.7385	-1.66537	-0.82009	-0.803197
SACE_1442		cold-shock DNA-binding domain protein		1592679	1592882								8.50727	-0.398821	-0.204333	0.781333	0.0493333	0.206909	0.417898	0.00807966	0.814554									34	37	18	28						HP		0	-1.01358	-0.929924	-0.621256	-1.4913	-2.16841	-2.86722
SACE_1443		possible transporter, DMT superfamily		1593176	1594039								5.57041	0.663381	-0.0306667	0.0321667	-0.256	0.00103474	0.891535	0.783402	0.0638579									1	1	1	1								0	0.432289	-0.606013	0.0958802	0.0463009	-0.919328	-0.888739
SACE_1444		glyoxalase_bleomycin resistance protein_dioxygenase		1594065	1594445								5.46009	-0.0733042	0.0906667	-0.042	-0.140333	0.586221	0.622685	0.746289	0.290825									1	1	1	1								0	0.90831	0.228838	1.0354	0.135248	0.323996	-1.09321
SACE_1445		hypothetical protein		1594543	1595145	complement							7.08677	-0.114031	-0.085	0.484833	-0.388	0.821628	0.864709	0.419151	0.0827629									1	1	1	1								0	1.53944	2.23012	3.01967	1.48353	2.64457	1.42109
SACE_1446	lepA	lepA - putative GTP-binding elongation factor		1595282	1597135								8.81195	-0.334604	0.519667	-0.156833	0.267333	0.442791	0.219326	0.690989	0.506998									26	13	14	14						BOTH		0	0.260551	0.599454	0.250849	0.517402	-0.0160785	0.41512
SACE_1447		hypothetical protein		1597210	1597791								7.34405	0.523503	-0.318667	-1.17417	-0.674	0.214575	0.361468	0.000630987	0.179104			-1.17417						1	2	1	2								0	-0.4954	0.201566	0.188072	-0.399287	-1.10234	0.631509
SACE_1448		transcriptional regulator, XRE family		1597825	1599291	complement							6.54077	0.149022	0.727667	-0.515667	-0.00733333	0.686352	0.10202	0.269777	0.96826									3	3	1	1								0	1.01477	0.356718	-0.0549387	0.721697	-0.27445	0.398032
SACE_1449	aceA	aceA - isocitrate lyase	00630 Glyoxylate and dicarboxylate metabolism [PATH:sen00630]	1599411	1600718		1599366	SNV		promoter	yes	yes	7.03714	-1.20677	0.286	-2.65483	-0.382333	0.286226	0.380338	0.226352	0.253486									20	21	1	2	-4.32193	-3.39232	down					0	4.10377	4.95143	1.62566	4.77761	2.62974	0.453017	-2.50526
SACE_1450		probable 2-nitropropane dioxygenase	00910 Nitrogen metabolism [PATH:sen00910]	1600968	1602017								8.0865	0.910637	-0.394667	0.766333	0.751333	0.072587	0.21623	0.093889	0.111025									9	10	3	10								0	1.1021	1.54419	1.75744	1.11511	1.04147	0.919305
SACE_1451		hypothetical protein		1602072	1602701								5.72755	-0.198268	-0.551333	0.234	-0.467333	0.528349	0.0509742	0.378016	0.224363									1	1	1	1								0	-0.320702	0.233484	0.623883	-0.522609	-0.359755	-0.308894
SACE_1452		O-methyltransferase	00340 Histidine metabolism [PATH:sen00340]|||00350 Tyrosine metabolism [PATH:sen00350]|||00624 Polycyclic aromatic hydrocarbon degradation [PATH:sen00624]	1602709	1603683	complement							6.26514	-0.151763	-0.451333	-0.644167	-0.962	0.546428	0.0889269	0.0177471	0.0106117									1	1	1	1								0	0.781538	0.728252	1.14652	0.0752797	0.964448	-0.975911
SACE_1453		hypothetical protein		1603807	1604331	complement							8.45382	-0.924904	-1.01967	0.6315	0.738	0.424818	0.184005	0.0588468	0.611925									1	1	1	1								0	2.41693	2.33502	2.95798	2.64794	3.70933	2.56905
SACE_1454		RNA polymerase ECF sigma factor		1604328	1604834	complement							6.35668	-0.453216	-0.646667	0.559167	0.654333	0.523633	0.21739	0.0603021	0.47256									1	1	1	1								0	1.82147	1.0588	2.08454	1.2743	2.03722	1.25689
SACE_1455		hypothetical protein		1604969	1605412	complement							5.97859	-0.0477965	-0.211667	-0.017	0.342333	0.920948	0.563643	0.884241	0.572657									4	2	1	9								0	-0.0084618	-1.40306	-0.0498084	-0.732272	-0.577576	-1.28391
SACE_1456	mmsA2	mmsA2 - methylmalonate-semialdehyde dehydrogenase acylating	00280 Valine, leucine and isoleucine degradation [PATH:sen00280]|||00410 beta-Alanine metabolism [PATH:sen00410]|||00562 Inositol phosphate metabolism [PATH:sen00562]|||00640 Propanoate metabolism [PATH:sen00640]	1605651	1607150								7.80136	0.795654	-1.287	-1.13033	-0.691667	0.230162	0.105722	0.000224934	0.164613			-1.13033						3	57	6	70						HP		0	1.6804	1.72549	1.94851	1.62157	0.656862	2.52166	-1.02321
SACE_1457		acyl-CoA dehydrogenase-like	00281 Geraniol degradation [PATH:sen00281]	1607368	1608537								7.89814	0.887534	-1.01867	-0.5695	-0.69	0.144364	0.105386	0.0655041	0.226367									1	10	1	2								0	1.69344	1.70929	1.44381	1.74608	0.514933	2.19587
SACE_1458	echA9	echA9 - putative enoyl-CoA hydratase_isomerase	00071 Fatty acid metabolism [PATH:sen00071]|||00280 Valine, leucine and isoleucine degradation [PATH:sen00280]|||00281 Geraniol degradation [PATH:sen00281]|||00310 Lysine degradation [PATH:sen00310]|||00360 Phenylalanine metabolism [PATH:sen00360]|||00362 Benzoate degradation [PATH:sen00362]|||00380 Tryptophan metabolism [PATH:sen00380]|||00410 beta-Alanine metabolism [PATH:sen00410]|||00627 Amin…	1608656	1609696								8.54264	-0.183446	-0.909	0.209667	-0.916667	0.614644	0.0507694	0.337996	0.0345131									3	6	3	2								0	0.879445	1.21647	1.13774	1.01123	0.420128	0.763436
SACE_1459	mmsB	mmsB - 3-hydroxyisobutyrate dehydrogenase	00280 Valine, leucine and isoleucine degradation [PATH:sen00280]	1609793	1610680								7.473	0.133897	-0.282	0.404833	-0.047	0.643391	0.342919	0.0222568	0.882781									1	14	1	17								0	1.15871	1.23262	1.29918	1.36538	0.757162	1.28733
SACE_1460		hypothetical protein		1610834	1611067								9.22368	0.750621	0.114333	0.351167	0.0246667	0.0112256	0.526156	0.326257	0.927268									1	1	1	1								0	-0.135325	0.0503752	1.24367	-1.00665	-2.88326	-0.415843
SACE_1461		guanine-specific ribonuclease N1 and T1		1611089	1611499								6.80495	0.490928	0.184	0.394333	0.553	0.107017	0.549516	0.272761	0.0130988									1	1	1	1								0	0.885019	0.780374	1.24754	0.669354	0.0790518	0.764163
SACE_1462		hypothetical protein		1611553	1611921								5.58036	-0.177682	0.318333	0.247333	0.368	0.424999	0.181541	0.172561	0.101168									1	1	1	1								0	0.290297	0.243792	0.541697	0.270292	0.622045	-0.114469
SACE_1463		hypothetical protein		1611979	1612587								6.12473	-0.213594	-0.651667	-0.545833	-0.208	0.365546	0.044755	0.0647167	0.243043									1	1	1	1								0	1.0188	0.401232	0.207533	0.543332	0.752195	-0.599585
SACE_1464	echA21	echA21 - putative enoyl-CoA hydratase_isomerase family protein	00280 Valine, leucine and isoleucine degradation [PATH:sen00280]	1612688	1613461	complement							6.1465	-0.683508	-0.370667	0.521667	-0.03	0.0214872	0.142254	0.0400431	0.917825									25	10	9	11								0	0.747069	0.797844	-0.145824	0.493138	0.962748	0.218666
SACE_1465		small multidrug resistance protein, SMR family		1613590	1613913								6.18282	-0.257685	-0.558	-0.11	0.066	0.224983	0.0295785	0.483991	0.74111									1	1	1	1						HP		0	-0.223283	-1.98688	-0.890696	-1.36714	-1.98589	-2.27609
SACE_1466		TetR-family transcriptional regulator		1613910	1614473								7.24318	-0.146957	-0.463667	0.2815	0.510333	0.617196	0.198416	0.208353	0.0718253									4	1	1	1								0	0.180576	0.870907	1.44131	0.416117	0.883288	-0.41394
SACE_1467	draG1	draG1 - ADP-ribosylglycohydrolase		1614496	1616898	complement							5.90941	0.154584	0.351	0.536667	0.375667	0.408967	0.127819	0.0228518	0.0481119									1	1	1	1								0	0.933814	-0.274347	0.256345	0.0216873	0.166013	-0.848034
SACE_1468	draG3	draG3 - ADP-ribosylglycohydrolase		1616905	1622097	complement							5.29018	0.534662	0.468	0.574	0.466333	0.0258635	0.0801212	0.0256382	0.0347102									1	2	1	4								0	0.543361	0.080639	0.150712	0.168622	-0.03208	-0.711143
SACE_1469		hypothetical protein		1622315	1622539	complement							6.16005	0.142363	0.328667	0.495167	0.531667	0.478033	0.126328	0.0421328	0.0390683									1	1	1	1								0	2.05287	1.90576	2.11158	1.41614	-6.55052	-6.55052
SACE_1470		PilT protein-like		1622810	1623049	complement							5.4975	0.830929	-0.032	-0.682333	-0.107333	0.0216077	0.921942	0.0978927	0.430652									1	1	1	1								0	0.971362	-1.0897	0.55059	-1.20392	-0.990377	-1.39635
SACE_1471		hypothetical protein		1623216	1623449	complement							5.45723	0.670983	-0.0283333	-0.508333	-0.103333	0.0668459	0.935054	0.180274	0.446052									1	1	1	1								0	2.14578	0.779153	0.888479	0.685124	-0.389937	-0.11027
SACE_1472		cobalamin vitamin B12 biosynthesis CbiX protein		1623464	1624228	complement							6.50882	0.653627	0.599	-0.116333	0.445	0.065593	0.11299	0.723109	0.00724661									1	1	1	1								0	0.91248	1.68567	1.97894	1.01945	1.62467	1.17103
SACE_1473	cysN	cysN - sulfate adenylyltransferase subunit 1 _ adenylylsulfate kinase	00230 Purine metabolism [PATH:sen00230]|||00450 Selenocompound metabolism [PATH:sen00450]|||00920 Sulfur metabolism [PATH:sen00920]	1624376	1625722	complement							6.96336	1.15638	0.616	-0.231667	0.395667	0.0914967	0.294898	0.720972	0.205591									27	22	21	45						HP		0	0.964771	1.40474	1.20674	0.735793	1.51822	0.991536
SACE_1474	cysD	cysD - sulfate adenylyltransferase subunit 2	00230 Purine metabolism [PATH:sen00230]|||00450 Selenocompound metabolism [PATH:sen00450]|||00920 Sulfur metabolism [PATH:sen00920]	1625725	1626675	complement							8.38309	0.965414	0.283667	-0.803833	0.0363333	0.206631	0.622934	0.284807	0.938405									32	30	20	35								0	0.634225	1.0513	0.414987	0.610905	0.979406	0.643767		-1.04858
SACE_1475	cysH	cysH - phosphoadenosine phosphosulfate reductase	00920 Sulfur metabolism [PATH:sen00920]	1626713	1627438	complement							6.92718	1.18467	0.129	-0.809167	0.085	0.11601	0.818964	0.17708	0.819188									13	9	2	7	-2.70044					HP		0	1.18562	1.67115	1.10057	1.11805	0.899558	0.673296		-1.0494
SACE_1476	nirA	nirA - ferredoxin--nitrite reductase	00920 Sulfur metabolism [PATH:sen00920]	1627599	1629311	complement							7.38809	2.16493	0.468	-1.19867	-0.0296667	0.0263389	0.541897	0.125962	0.932318									19	25	24	42								0	0.785649	1.50028	0.265524	0.854703	0.918905	0.616541	-1.02254	-1.35659
SACE_1477		putative oxygen-independent coproporphyrinogen III oxidase	00860 Porphyrin and chlorophyll metabolism [PATH:sen00860]	1629670	1630899								5.20695	0.0578	-0.074	0.00666667	0.088	0.758149	0.738339	0.961391	0.58112									1	1	1	1								0	0.00239589	0.144612	0.524288	0.102783	0.538388	-0.000201436
SACE_1478		hypothetical protein		1630978	1631283	complement							5.17073	-0.0114956	0.117333	0.164167	0.167667	0.931397	0.472527	0.262775	0.261876									1	1	1	1								0	-0.299722	-1.97295	-1.5216	-1.51228	-2.23187	-1.51615
SACE_1479	hrcA	hrcA - putative heat-inducible transcription repressor		1631472	1632494								6.60064	-0.0610345	-0.346333	-0.734833	-0.523	0.809561	0.230589	0.00604467	0.00482469									1	1	1	1								0	0.195852	1.09549	0.967446	0.357417	-0.514789	-0.209424
SACE_1480	dnaJ1	dnaJ1 - chaperone protein		1632579	1633718								7.18382	0.105277	-0.126	-0.321	0.1	0.6226	0.514998	0.0335057	0.6396									19	10	32	14								0	-0.195896	0.604408	0.747012	-0.251462	0.269673	0.132655
SACE_1481	sdrD	sdrD - protein involving differentiation		1633720	1634457								7.13355	0.291679	0.197333	-0.0971667	0.287333	0.316404	0.51349	0.427754	0.337356									1	1	1	1								0	0.34505	2.00128	2.34041	0.971629	1.60204	1.17462
SACE_1482		protein kinase C inhibitor HIT family		1634739	1635110								6.70282	-0.348717	-0.811	-0.437333	-0.171333	0.230879	0.0241368	0.16402	0.503848									27	29	21	25								0	1.71618	1.67266	1.27801	1.50407	1.76109	1.79236
SACE_1483	phoH	phoH - phosphate starvation-induced protein		1635279	1636343								7.21455	-0.435234	-0.616333	-0.660833	-0.197	0.0983116	0.0465237	0.00793147	0.399397									22	13	9	12						HP		0	1.01481	1.74656	-0.29418	1.6729	0.909108	1.49836
SACE_1484		protein of unknown function UPF0054		1636340	1636891								8.01455	-0.148142	-0.053	-0.659	0.0783333	0.61645	0.8792	0.00412144	0.723044									7	5	1	3						HP		0	1.67926	2.2069	1.37899	2.13534	1.84545	2.11806
SACE_1485		CBS domain protein		1636976	1638283								6.26518	0.159047	0.126	-0.332833	0.227333	0.636361	0.775537	0.106616	0.2193									1	1	1	1						HP		0	-0.0329268	0.209679	0.73643	0.118999	-0.0464473	-0.0651861
SACE_1486		hypothetical protein		1638341	1638706								7.12227	-0.201198	0.659667	0.0826667	0.537667	0.318108	0.0193794	0.66741	0.017479									16	18	8	14								0	1.74034	1.37788	2.48486	1.00041	1.54957	-5.12519
SACE_1487	bex	bex - GTP-binding protein of Era_ThdF family		1638962	1639867								5.49691	-0.224074	-0.00333333	-0.2635	-0.262	0.315244	0.987849	0.0976778	0.149969									7	4	4	1								0	1.04567	0.9917	0.924959	0.752768	0.820531	0.198305
SACE_1488		hypothetical protein		1639996	1640421								7.51218	-0.666974	-0.061	0.306167	0.260667	0.17129	0.897486	0.18934	0.413611									13	9	11	6								0	0.551808	0.849813	0.356598	1.07614	1.05043	0.400312
SACE_1489		hypothetical protein		1640520	1641053								6.74786	0.453138	0.105	0.366833	0.382333	0.134784	0.777223	0.215401	0.0347519									1	1	1	1								0	0.0573828	-0.164317	-0.785312	0.22941	-0.0582579	-0.741901
SACE_1490		hypothetical protein		1641061	1641504								6.43532	0.027096	-0.532	-0.253167	0.126	0.936177	0.217136	0.211218	0.625491									1	1	1	1								0	0.376791	0.384066	-0.241451	0.0754279	-0.532839	-0.202267
SACE_1491		hypothetical protein		1641542	1641943	complement							5.70505	-0.0223065	0.0613333	0.240833	0.187	0.893215	0.79299	0.110108	0.15306									1	1	1	1								0	0.93912	0.500345	-0.275909	0.757518	0.303119	0.676706
SACE_1492		DNA repair protein RecO	03440 Homologous recombination [PATH:sen03440]	1642151	1642972								6.09173	-0.514137	0.0426667	-0.143167	0.0166667	0.0658705	0.873805	0.24366	0.952136									1	1	1	1								0	2.56251	2.70798	3.11013	2.30195	2.51226	2.54683
SACE_1493		GCN5-related N-acetyltransferase		1643008	1643574								7.24077	0.323289	-0.0823333	-0.290333	-0.398	0.290087	0.814839	0.256899	0.0752551									1	1	1	1								0	0.0492141	-2.42975	-0.447236	-1.10483	-1.14456	-1.8001
SACE_1494	uppS-2	uppS-2 - undecaprenyl diphosphate synthase	00900 Terpenoid backbone biosynthesis [PATH:sen00900]	1643679	1644551								6.45695	-0.235887	0.265	-0.607167	-0.246	0.336184	0.314102	0.0260629	0.165095									3	1	1	1						HP		0	-0.303405	-0.259786	-0.355611	-0.291328	-1.35548	-0.695681
SACE_1495		hypothetical protein		1644548	1644979								7.39314	-0.460628	-0.221333	-0.526167	-0.158333	0.0801611	0.423604	0.0101628	0.369114									19	16	2	9	-3.24793							0	2.49726	1.31228	1.8582	1.44467	1.7527	0.187361
SACE_1496		permease		1645265	1646275								7.47	0.258997	-0.0326667	-0.508833	-0.327667	0.27867	0.865681	0.129299	0.155773									1	1	1	1								0	1.03392	0.257669	0.795726	0.380465	1.47029	1.20105
SACE_1497		hypothetical protein		1646275	1646991								12.4287	-0.06518	0.255	-0.297167	0.0426667	0.942817	0.607854	0.849492	0.934901									1	1	1	1								0	0.616665	-0.959393	-0.421471	-0.266619	1.11207	0.00102727
SACE_1498	fur-2	fur-2 - ferric uptake regulation protein		1647073	1647495	complement							6.52	-0.0884824	-0.144333	-0.729	-0.34	0.804236	0.731846	0.00563941	0.137439									4	7	1	4								0	0.725896	0.993296	1.29287	0.531584	0.560079	0.219044
SACE_1499		probable arsenical resistance operon repressor		1647492	1647974	complement							7.19677	-0.146282	0.0506667	-0.7525	-0.430667	0.683507	0.909176	0.00356096	0.0943126									19	11	7	12								0	0.787989	1.13183	1.69911	0.960729	0.842917	0.921753
SACE_1500	glyS	glyS - glycyl-tRNA synthetase	00970 Aminoacyl-tRNA biosynthesis [PATH:sen00970]	1648251	1649636								7.17795	0.368769	0.364	-0.0118333	-0.297333	0.312713	0.318248	0.971885	0.31228									82	87	95	76						BOTH		0	0.625088	0.856697	-0.661477	0.933952	0.0999939	0.619266
SACE_1501		hypothetical protein		1649773	1650387								5.72341	-0.00377518	-0.054	-0.165667	-0.224333	0.989902	0.879801	0.372234	0.309508									9	1	1	4								0	0.326429	0.248796	0.56976	-0.0390021	-0.399593	-0.61351
SACE_1502	dgt	dgt - deoxyguanosinetriphosphate triphosphohydrolase-like protein	00230 Purine metabolism [PATH:sen00230]	1650465	1651772								5.37777	-0.110617	-0.325333	-0.487	-0.233	0.460171	0.139312	0.00696931	0.144835									1	1	1	1								0	0.165577	0.204052	0.818443	-0.00312952	-0.388718	0.139947
SACE_1503		hypothetical protein		1652000	1652185								5.18505	0.062068	0.245	0.2145	-0.00266667	0.683892	0.268761	0.111621	0.982192									1	1	1	1								0	3.09405	1.06589	1.09795	2.43019	0.816462	1.79186
SACE_1504		serine protease inhibitor serpin homolog		1652276	1653382								7.92568	0.343927	-1.00367	-0.605167	-0.062	0.343771	0.022236	0.0800651	0.814856									28	25	3	36	-3.22239							0	0.704443	0.966274	1.50005	0.831406	1.37417	0.836618
SACE_1505	sigJ	sigJ - RNA polymerase sigma factor, putative		1653393	1654280	complement							5.745	0.0859586	0.149333	-0.166833	0.207333	0.704427	0.577528	0.463388	0.27029									1	1	1	1								0	0.44859	0.310616	0.554347	0.462394	0.10221	0.146555
SACE_1506	dnaG	dnaG - DNA primase bacterial type	03030 DNA replication [PATH:sen03030]	1654398	1656290								6.52659	-0.122969	-0.615667	-0.537667	0.047	0.738745	0.114749	0.106934	0.870572									1	1	1	1								0	0.0593892	0.349491	0.579144	0.0851473	-0.745594	-0.000588094
SACE_1507		hypothetical protein		1656311	1656832								5.25332	-0.0300374	0.173	0.036	0.279667	0.867826	0.394492	0.795556	0.0863151									1	1	1	1								0	1.21559	0.90851	1.14697	0.399858	0.505844	0.278881
SACE_1508	tam	tam - trans-aconitate methyltransferase		1656863	1657624								5.58682	0.227951	0.0843333	0.285	0.158333	0.222493	0.637336	0.266358	0.365899									1	1	1	1								0	1.12289	-0.198311	0.825312	0.476305	-0.424717	-0.858116
SACE_1509		hypothetical protein		1657995	1658426								5.92823	0.802502	0.734	1.047	0.783333	0.0252722	0.00781948	0.103369	0.00825075									1	1	1	1								0	-0.88723	-0.960871	0.0201273	-0.916479	-0.853426	-2.69678
SACE_1510		hypothetical protein		1658904	1659098								7.9775	0.297637	-0.220667	-0.716667	0.264667	0.443935	0.634085	0.116638	0.220214									1	1	1	1								0	-1.87796	-1.75419	-0.887624	-2.54931	-1.29107	-2.00986	-1.55164
SACE_1511		hypothetical protein		1659871	1659993								5.64555	0.264883	-0.160333	-0.442167	-0.417	0.0655134	0.396524	0.0199758	0.0173151									1	1	1	1								0	11.1565	6.72011	6.62627	10.5317	0	0
SACE_1512		acetyltransferase GNAT family		1660564	1661466								5.05182	0.35384	0.171333	-0.0758333	-0.220333	0.12877	0.591603	0.541503	0.15795									1	1	1	1								0	0.47086	-2.06006	0.159486	-0.768668	-0.805612	-1.52665
SACE_1513	add	add - adenosine deaminase protein	00230 Purine metabolism [PATH:sen00230]	1661648	1662610								5.36	0.751925	0.271	0.214833	0.0783333	0.0091812	0.381108	0.355838	0.686662									4	3	4	7						HP		0	0.427789	-0.276648	0.366905	-0.12044	-0.145617	-0.230519
SACE_1514		hypothetical protein		1662665	1662865	complement							5.3435	-0.384794	0.0393333	0.0995	0.0883333	0.0194891	0.809287	0.565333	0.491905									1	1	1	1								0	3.70515	1.6985	2.73939	2.36949	4.0964	0.320989
SACE_1515		carbon starvation protein CstA		1662862	1664988	complement							6.78918	-0.988232	-0.166333	-0.431167	-0.218	0.0047014	0.525571	0.0342071	0.561618									3	1	1	1								0	0.279174	0.960536	-0.404272	0.494054	0.299653	-0.563119
SACE_1516		hypothetical protein		1664939	1665094								7.54914	-0.0200428	-0.122667	-0.159667	-0.61	0.937732	0.63224	0.340509	0.0507052									1	1	1	1								0	11.872	10.0177	9.04233	10.5706	9.63616	0
SACE_1517		RNA polymerase sigma factor		1665352	1665882								5.84323	0.244539	0.0573333	-0.175	-0.815333	0.240702	0.82741	0.251858	0.00119476									1	1	1	1						HP		0	0.730027	0.767136	0.974613	0.795328	-1.48411	-0.407425
SACE_1518		hypothetical protein		1665879	1666907								5.15482	0.213056	0.121667	0.237167	0.0293333	0.139206	0.507903	0.0917022	0.827072									1	1	1	1								0	0.294011	-0.356313	-0.103324	-0.965134	-0.373833	-0.936012
SACE_1519		hypothetical protein		1667093	1667764								7.097	0.58189	0.251	-0.1145	0.228	0.000166023	0.126061	0.452196	0.120654									1	1	1	1								0	1.67068	0.871693	0.987086	0.317709	1.45813	1.01234
SACE_1520		hypothetical protein		1667761	1669029	complement							8.80418	0.330525	0.108333	-0.2615	-0.432333	0.121381	0.500515	0.367281	0.0578932									1	1	1	1								0	0.23891	0.139683	0.339015	-0.655781	-0.19775	-1.03672
SACE_1521		hypothetical protein		1669587	1669943								8.59	-0.496141	-3.078	-3.01517	-2.86133	0.354194	5.69804e-05	0.000165384	0.000586087		-3.078	-3.01517	-2.86133					1	1	1	1								0	0.216529	-0.287141	0.841071	-0.484282	0.0841875	-1.55326	-2.05161	-1.58917
SACE_1522		hypothetical protein		1670142	1670663								6.93005	0.0416369	-1.65333	-1.01367	-1.23267	0.924486	0.00477732	0.0100474	0.0109801		-1.65333							3	5	1	1								0	0.862186	1.16994	0.857846	0.855977	0.655324	0.0539526	-1.14111
SACE_1523	fabF	fabF - 3-oxoacyl-acyl-carrier-protein synthase	00061 Fatty acid biosynthesis [PATH:sen00061]|||00780 Biotin metabolism [PATH:sen00780]	1671047	1672291	complement							6.64268	-1.86408	0.333333	1.00567	1.30167	0.000817458	0.524856	0.00215898	0.0021946	-1.86408		1.00567	1.30167					65	41	48	35						HP		0	0.55186	1.69159	1.76599	1.20947	1.03148	0.440722
SACE_1524	acpM	acpM - acyl carrier protein		1672288	1672527	complement							9.94564	-1.75313	0.222333	0.6445	1.28733	0.00875146	0.716341	0.112459	0.00691101	-1.75313			1.28733					9	1	4	3								0	-0.52687	0.553353	0.578588	0.410963	-0.246085	-0.941121
SACE_1525		3-oxoacyl-acyl-carrier-protein synthase III	00061 Fatty acid biosynthesis [PATH:sen00061]	1672590	1673573	complement							7.88595	-2.26125	0.723667	1.98117	2.01067	0.000590338	0.283357	0.00142652	0.000106094	-2.26125		1.98117	2.01067					62	26	17	28	-1.86673							0	1.94689	3.13687	1.7188	2.7324	2.5131	1.67358
SACE_1526	fabD	fabD - acyl-carrier protein S-malonyltransferase	00061 Fatty acid biosynthesis [PATH:sen00061]	1673570	1674454	complement							7.648	-2.16274	0.436667	2.09183	2.22867	9.44269e-05	0.357726	1.67171e-05	0.00010713	-2.16274		2.09183	2.22867					54	21	33	21						HP		0	2.82462	4.19794	3.47022	3.5757	3.89104	2.58369
SACE_1527		regulator of polyketide synthase expression-like		1674866	1675963	complement							7.14209	0.159839	0.203333	0.157833	0.017	0.348296	0.221371	0.358989	0.934467									1	1	1	1								0	-0.2269	-0.437813	0.618233	-0.542269	-0.111449	0.232922
SACE_1528		hypothetical protein		1676440	1677372								7.59414	0.364638	-0.713	-1.22183	-0.868	0.449861	0.0652454	0.0912076	0.048078									1	1	1	1								0	0.886581	0.727774	1.09087	0.321005	1.11372	0.720897
SACE_1529		hypothetical protein		1677382	1677618	complement							5.63105	-0.333758	0.323333	0.089	0.114	0.240436	0.342477	0.608318	0.623255									1	1	1	1								0	-0.871691	-1.29269	-0.191437	-0.762995	-0.724175	-0.602523
SACE_1530		nicotinamide mononucleotide transporter		1678025	1678672								5.92686	0.507699	-0.567333	0.566667	0.031	0.317998	0.0341856	0.0563672	0.828919									1	1	1	1								0	-0.615114	-0.184238	0.443589	-0.662798	0.149605	-1.13592
SACE_1531		carboxypeptidase secreted protein		1678728	1679981								6.88209	0.0884625	0.515667	0.7795	0.252333	0.83022	0.172973	0.0250659	0.159049									1	1	1	1								0	0.353697	0.756145	1.00567	0.389636	0.951867	-0.276973
SACE_1532	aceE	aceE - pyruvate dehydrogenase E1 component	00010 Glycolysis / Gluconeogenesis [PATH:sen00010]|||00020 Citrate cycle (TCA cycle) [PATH:sen00020]|||00620 Pyruvate metabolism [PATH:sen00620]|||00650 Butanoate metabolism [PATH:sen00650]	1680268	1683048	complement							6.26964	-0.12456	0.0153333	-0.182833	-0.304	0.56336	0.928912	0.544818	0.153561									1	1	1	1								0	0.717359	0.63812	0.106861	0.49882	0.417941	-0.999208
SACE_1533		hypothetical protein		1683346	1683780								8.62373	0.35108	0.179333	-0.316167	-0.240667	0.3947	0.706347	0.418066	0.273817									3	1	3	1								0	-0.780368	0.494976	1.68422	-0.62931	-0.732087	-1.06629
SACE_1534	ahpE	ahpE - member of AhpC_TSA family		1683883	1684347								7.88309	-0.0661466	0.369667	0.209667	0.231333	0.803215	0.312686	0.37878	0.100465									41	35	28	55						BOTH		0	-2.7794	-1.19447	-0.717939	-1.63985	-2.46541	-1.85676
SACE_1535		putative zinc-type alcohol dehydrogenase transmembrane protein	00010 Glycolysis / Gluconeogenesis [PATH:sen00010]|||00071 Fatty acid metabolism [PATH:sen00071]|||00350 Tyrosine metabolism [PATH:sen00350]|||00625 Chloroalkane and chloroalkene degradation [PATH:sen00625]|||00626 Naphthalene degradation [PATH:sen00626]	1685011	1686132	complement							5.50936	0.0676674	0.299	-0.0696667	-0.160667	0.736884	0.309872	0.631301	0.323068									1	1	1	1								0	0.241104	-0.838074	-0.0262059	-0.136495	0.0625837	-0.445487
SACE_1536		hypothetical protein		1686135	1686437	complement																								1	1	1	1								0	1.07212	0.334698	0.115131	0.246561	0.930253	0.447831
SACE_1537	galE	galE - UDP-glucose 4-epimerase	00052 Galactose metabolism [PATH:sen00052]|||00520 Amino sugar and nucleotide sugar metabolism [PATH:sen00520]	1686728	1687567								5.11759	-0.726085	-0.003	-0.0655	0.071	4.43336e-05	0.985419	0.660988	0.610317									1	1	1	1								0	0.184657	-0.711482	-0.204998	-0.541325	-0.624576	-0.75096
SACE_1538		NADPH-dependent FMN reductase		1687689	1688261								5.18141	0.0575303	0.0683333	0.0693333	0.368	0.835415	0.707512	0.582173	0.340795									1	1	1	1								0	1.33034	0.0545293	-0.54254	0.397289	-1.23292	-0.828458
SACE_1539		secreted protein		1688631	1689578								7.08936	1.8106	1.97167	2.7555	1.646	0.0199284	0.00829482	0.0136476	0.00558064		1.97167		1.646					1	1	1	1								0	0.580019	-1.60615	-0.818734	-0.427814	0.109141	-1.39994
SACE_1540		twin-arginine translocation pathway signal		1689727	1689951	complement							8.89527	0.839364	0.870667	0.8585	0.623333	0.00334223	0.0019766	0.0820646	0.00617924									1	1	1	1								0	0.607543	-1.15767	1.07302	-0.761704	-0.79237	-9.85827
SACE_1541		twin-arginine translocation pathway signal		1690003	1691316	complement							9.10418	-0.192555	0.446333	0.458	-0.361667	0.683242	0.252048	0.382396	0.370462									1	1	1	1								0	0.819881	-0.456126	0.0753057	0.349975	-0.213812	0.167427
SACE_1542		hypothetical protein		1691324	1692241	complement							7.76395	-1.01074	1.00633	2.1485	1.38167	0.108144	0.176698	0.000289384	0.000800706			2.1485	1.38167					1	1	1	1								0	-0.16883	-0.93294	-0.0160548	-0.468137	-0.367072	-0.461831		1.04726
SACE_1543		putative N-acetylglucosaminylphosphatidylinositol deacetylase		1692391	1693215								7.20795	-0.477553	-0.93	0.0195	-0.258667	0.0879213	0.00133684	0.934257	0.384267									24	13	4	11	-2.58496					HP		0	0.91141	1.40801	1.61461	1.41553	1.62711	1.47745
SACE_1544		secreted protein		1693359	1694171								7.09118	-2.28955	-0.0393333	0.397	0.74	0.0144004	0.967632	0.425744	0.0587696									1	1	1	1								0	0.541277	0.0338535	0.199873	-0.171509	0.0241549	-0.263626
SACE_1545		putative regulator		1694161	1694346	complement							5.79173	-0.741111	-0.125333	0.278667	0.426333	0.0068781	0.665032	0.129669	0.00985905									1	1	1	1								0	1.75049	-0.468888	1.36362	-0.111248	2.254	-8.24372
SACE_1546		transcriptional regulator, XRE family		1694364	1695194	complement							5.88873	0.395595	-0.651	-0.323833	-0.495667	0.159752	0.00498671	0.0645151	0.161838									1	1	1	1								0	0.481073	-1.03746	-0.527551	-0.48702	-1.60454	-1.84174
SACE_1547		hypothetical protein		1695367	1695579																									1	1	1	1								0	2.404	1.38205	1.67519	0.551037	-6.90736	-6.90736
SACE_1548		GntR-family transcriptional regulator		1695616	1696338	complement							6.55245	-0.184688	-0.128	-0.205	-0.143667	0.489218	0.51013	0.371006	0.640043									1	1	1	1						HP		0	0.396334	0.740107	1.54856	0.285848	-0.371239	-1.0381
SACE_1549		hypothetical protein		1696499	1697719								5.16486	0.126074	-0.197333	-0.106833	0.016	0.441559	0.29363	0.538055	0.907753									1	1	1	1								0	0.846906	0.967483	0.592118	0.601828	0.0660069	-1.0028
SACE_1550		LamB_YcsF		1697732	1698496								5.35327	0.147998	-0.096	-0.106667	-0.122	0.369202	0.636603	0.565853	0.364545									1	1	1	1								0	2.49932	1.96628	2.60277	1.88783	2.10226	0.347906
SACE_1551	alpH	alpH - allophanate hydrolase		1698503	1699114																									1	1	1	1								0	1.22521	0.951895	1.91569	1.24723	1.74698	-1.20412
SACE_1552		allophanate hydrolase subunit 2		1699117	1699986								5.65186	-0.431583	-0.552333	-0.317667	-0.258333	0.0423311	0.0627787	0.0879959	0.184193									1	1	1	1								0	1.44971	1.66125	1.47574	1.17249	2.12441	-0.347362
SACE_1553		hypothetical protein		1700139	1700903								5.43305	0.239347	-0.462333	-0.2755	0.123667	0.250472	0.100147	0.141147	0.441955									1	1	1	1								0	1.13961	0.42676	0.352589	0.667282	0.656756	-0.834934
SACE_1554		hypothetical protein		1701461	1702186								5.06677	0.0258402	0.036	-0.0236667	-0.178333	0.893891	0.893758	0.868655	0.203939									1	1	1	1								0	0.360851	-2.2953	0.182061	-0.806696	-0.632955	-1.16561
SACE_1555		possible membrane protein		1702599	1703159								6.33305	0.0182687	-0.658	-0.679333	1.048	0.962863	0.0284437	0.00317497	0.0859681									1	1	1	1								0	1.73305	-1.53575	0.341638	0.603227	-0.99267	-0.157987
SACE_1556	vsr	vsr - very short patch repair protein		1703650	1704024	complement							6.15391	0.344778	-0.0103333	-0.375333	-0.242667	0.221716	0.973141	0.113733	0.278986									1	1	1	1								0	-0.0124865	-2.10471	-0.395839	-0.491003	-2.83128	-2.50762
SACE_1557		DNA modification methylase M.NGOI	00270 Cysteine and methionine metabolism [PATH:sen00270]	1704444	1705148								6.09995	0.373056	0.515	-0.131167	0.151	0.351901	0.298951	0.536669	0.622007									1	1	1	1								0	-0.0205386	-1.77554	-0.80659	-1.32507	-1.72402	-2.39945
SACE_1558		DNA-cytosine methyltransferase		1706156	1706482								5.63914	-0.0873071	-0.063	0.270333	0.239333	0.658774	0.811997	0.105195	0.127922									1	1	1	1								0	1.00665	-0.347289	-0.874661	0.49969	-0.683224	0.0168313
SACE_1559		hypothetical protein		1706488	1707375	complement							7.31441	0.958992	1.584	1.385	0.819	0.0178474	0.000372838	0.0016399	0.0365752		1.584	1.385						1	1	1	1						HP		0	0.155221	-0.536022	-1.05686	-0.24317	-0.734933	-0.04705
SACE_1560		hypothetical protein		1707372	1708259	complement							9.08441	0.23492	1.59733	1.31333	0.408333	0.635105	0.0101193	0.0408857	0.21657									1	1	1	1								0	-0.667657	-1.71005	-1.22713	-1.2097	-1.7797	-1.21472
SACE_1561		hypothetical protein		1708316	1710382	complement							7.82209	0.819844	2.195	0.980667	0.332667	0.089149	0.000722392	0.192856	0.122348		2.195							1	1	7	1								0	0.23771	-0.738799	-0.321158	-0.0248297	-1.11755	-0.659369	1.31586
SACE_1562		endonuclease		1710464	1713364	complement							6.99941	0.824191	1.50867	1.87567	0.803	0.0213259	0.0010081	0.001141	0.00717803		1.50867	1.87567						1	1	9	5								0	-0.844657	-2.35414	-2.40202	-1.43923	-3.28202	-1.03692
SACE_1563		hypothetical protein		1713361	1714251	complement							5.47245	0.411508	0.982667	0.814	0.305667	0.201321	0.034274	0.0165612	0.0906855									1	1	1	1								0	0.164846	-1.6805	-1.02629	-0.685221	-2.10491	-1.50304
SACE_1564		ATPase		1714338	1715840	complement							7.2535	0.667095	1.62167	1.72267	1.27	0.0469303	0.000496448	0.00164315	0.00229171		1.62167	1.72267	1.27					1	1	1	1								0	-0.168115	-1.412	-0.959983	-0.980882	-2.60193	-1.92623
SACE_1565	kdgR	kdgR - transcriptional regulator, IclR family		1716265	1717011								5.07414	-0.084624	-0.0503333	-0.062	-0.0513333	0.502443	0.745869	0.669746	0.705306									1	1	1	1								0	1.17678	-0.43884	0.55307	0.62385	-0.456791	-0.165068
SACE_1566	lys1	lys1 - saccharopine dehydrogenase	00300 Lysine biosynthesis [PATH:sen00300]|||00310 Lysine degradation [PATH:sen00310]	1717623	1718672								5.15432	-0.0234668	-0.0446667	0.108333	0.006	0.897509	0.827638	0.543896	0.971925									1	1	1	1								0	0.623926	-0.102361	0.626818	0.117556	-0.446061	-0.0074651
SACE_1567		hypothetical protein		1718653	1719201	complement							9.13718	0.273518	-0.208	-0.721	-0.601	0.625625	0.478332	0.454951	0.0736814									1	1	1	1								0	0.45334	-3.45344	-0.86961	-0.0404043	-0.926808	-1.68403
SACE_1568		hypothetical protein		1719611	1719772								6.82795	-0.850486	-0.553	0.3685	-0.653	0.0129345	0.22897	0.0755358	0.00085742									1	1	1	1								0	1.80982	-0.854753	1.04132	0.514227	-8.38628	-8.38628
SACE_1569		acetyltransferase		1719875	1720378								5.82814	-0.204371	-0.001	-0.054	-1.34867	0.698456	0.996094	0.733512	0.108967									1	5	1	1								0	0.194345	0.658091	0.653713	-0.152229	0.355294	-1.14346
SACE_1570		hypothetical protein		1720551	1721756	complement							6.00323	0.648659	0.551667	-0.123667	0.007	0.15518	0.213056	0.63622	0.97909									1	1	1	1								0	0.363559	-0.777361	-0.228356	-0.477576	0.125613	-0.310796
SACE_1571		hypothetical protein		1721794	1725876	complement							6.77391	0.0690349	-0.429	-1.2055	-0.794667	0.878631	0.398582	0.000589643	0.011454			-1.2055						1	1	1	1								0	0.0483866	-0.143642	-0.631005	-0.0970023	-0.0603872	0.38045
SACE_1572		hypothetical protein		1725885	1727096	complement							7.57095	0.0927591	-0.36	-1.57583	-1.28267	0.786734	0.382821	0.000384411	0.00124227			-1.57583	-1.28267					1	1	1	1								0	1.71215	0.613865	0.892834	0.320744	0.211699	0.549024
SACE_1573		hypothetical protein		1727093	1728763	complement							5.95627	0.0241218	0.443667	-0.468833	-0.260333	0.927075	0.0493036	0.0540834	0.153011									2	1	1	1								0	0.48392	0.306571	0.123974	-0.155302	-0.274951	0.195268
SACE_1574	cobD	cobD - cobalamin biosynthesis protein	00860 Porphyrin and chlorophyll metabolism [PATH:sen00860]	1728891	1729844								5.38164	0.00238029	0.022	0.165333	0.162333	0.98942	0.903091	0.311549	0.281205									1	1	1	1								0	0.969509	1.441	1.01087	0.437399	1.33841	0.731197
SACE_1575		hypothetical protein		1729936	1730445	complement							5.334	-0.138392	-0.0126667	-0.143667	-0.0483333	0.41536	0.949976	0.352411	0.745771									1	1	1	1								0	0.349261	-2.27108	-1.5102	-0.344258	-1.68718	-1.83288
SACE_1576		transcriptional regulator, TetR family		1730294	1730902								5.72068	-0.149193	0.485333	0.123	-0.562	0.70712	0.375921	0.484353	0.078367									1	1	1	1								0	1.49625	0.642289	0.80586	1.32515	0.569469	0.431905
[truncated: 5,674 more rows]
[truncated: 6 more columns]
