# Supplementary material for: Integrated omics approaches provide strategies for rapid erythromycin yield increase in Saccharopolyspora erythraea
Source: Microb Cell Fact. 2016 Jun 3;15:93. doi: 10.1186/s12934-016-0496-5 (PMC4891893; doi:10.1186/s12934-016-0496-5)
Supplement: Supplementary file 6 — 10.1186/s12934-016-0496-5 A graphical representation of clusters of genes with differential time-course profiles between the HP and WT strains. [file 12934_2016_496_MOESM6_ESM.xlsx]

## Sheet: profiles
Additional File 6: Clusters of genes with differential time-course profiles between the HP and WT strain.
Clusters were obtaied using maSigPro package with normalised individual sample data as input and the following parameters: p<0.05, rsq=0.8. Gene's belonging to clusters locus, description, KEGG Pathway annotation and cluste number are shown on the left, while median cluster profiles are shown on the right
gene locus	Description	KEGG Pathway	CLUSTER
SACE_0547	hypothetical protein	-	1
SACE_0553	nitrate ABC transporter, ATP-binding protein, putative	-	1
SACE_0649	gltA-2 - citrate synthase	00020 Citrate cycle (TCA cycle) [PATH:sen00020]|||00630 Glyoxylate and dicarboxylate metabolism [PATH:sen00630]	1
SACE_0703	putative carboxypeptidase	-	1
SACE_0715	EryCV NDP-4,6-dideoxyhexose 3,4-enoyl reductase	-	1
SACE_0716	eryCIV NDP-6-deoxyhexose 3,4-dehydratase	-	1
SACE_0718	TDP-desosamine-N-dimethyltransferase	-	1
SACE_0720	dTDP-4-keto-6-deoxy-L-hexose 4-reductase	00523 Polyketide sugar unit biosynthesis [PATH:sen00523]	1
SACE_0721	EryAI Erythromycin polyketide synthase modules 1 and 2	00522 Biosynthesis of 12-, 14- and 16-membered macrolides [PATH:sen00522]|||01052 Type I polyketide structures [PATH:sen01052]	1
SACE_0723	EryAII Erythromycin polyketide synthase modules 3 and 4	00522 Biosynthesis of 12-, 14- and 16-membered macrolides [PATH:sen00522]|||01052 Type I polyketide structures [PATH:sen01052]	1
SACE_0724	EryAIII Erythromycin polyketide synthase modules 5 and 6	00522 Biosynthesis of 12-, 14- and 16-membered macrolides [PATH:sen00522]|||01052 Type I polyketide structures [PATH:sen01052]	1
SACE_0725	EryCII - TDP-4-keto-6-deoxy-glucose 3,4-isomerase	00522 Biosynthesis of 12-, 14- and 16-membered macrolides [PATH:sen00522]|||01052 Type I polyketide structures [PATH:sen01052]	1
SACE_0727	eryBII TDP-4-keto-6-deoxyhexose 2,3-reductase	-	1
SACE_0729	thioesterase, erythromycin biosynthesis	-	1
SACE_0730	eryF - 6-deoxyerythronolide B hydroxylase (6-DEB hydroxylase)	00522 Biosynthesis of 12-, 14- and 16-membered macrolides [PATH:sen00522]|||01052 Type I polyketide structures [PATH:sen01052]	1
SACE_0731	eryBIII NDP-4-keto-2,6-dideoxyhexose 3-C-methyltransferase	00523 Polyketide sugar unit biosynthesis [PATH:sen00523]	1
SACE_0774	galU - UTP--glucose-1-phosphate uridylyltransferase	00040 Pentose and glucuronate interconversions [PATH:sen00040]|||00052 Galactose metabolism [PATH:sen00052]|||00500 Starch and sucrose metabolism [PATH:sen00500]|||00520 Amino sugar and nucleotide sugar metabolism [PATH:sen00520]	1
SACE_0832	hypothetical protein	-	1
SACE_1010	4Fe-4S ferredoxin, iron-sulfur binding protein	-	1
SACE_1160	carbon monoxide dehydrogenase, medium chain	00633 Nitrotoluene degradation [PATH:sen00633]|||00680 Methane metabolism [PATH:sen00680]	1
SACE_1525	3-oxoacyl-acyl-carrier-protein synthase III	00061 Fatty acid biosynthesis [PATH:sen00061]	1
SACE_1593	hypothetical protein	-	1
SACE_1692	NLP_P60-family protein	-	1
SACE_1823	probable fatty acid oxidation complex alpha subunit	-	1
SACE_1824	acetyl-coa acetyltransferase thiolase	00071 Fatty acid metabolism [PATH:sen00071]|||00280 Valine, leucine and isoleucine degradation [PATH:sen00280]|||00281 Geraniol degradation [PATH:sen00281]|||00362 Benzoate degradation [PATH:sen00362]|||00592 alpha-Linolenic acid metabolism [PATH:sen00592]|||00642 Ethylbenzene degradation [PATH:sen00642]	1
SACE_1946	putative alcohol dehydrogenase zinc-binding	-	1
SACE_2009	pdx1 - putative pyridoxine biosynthesis protein	00750 Vitamin B6 metabolism [PATH:sen00750]	1
SACE_2061	protein-N_pi-phosphohistidine--sugar phosphotransferase	00520 Amino sugar and nucleotide sugar metabolism [PATH:sen00520]|||02060 Phosphotransferase system (PTS) [PATH:sen02060]	1
SACE_2062	PTS system, glucose-specific component	00520 Amino sugar and nucleotide sugar metabolism [PATH:sen00520]|||02060 Phosphotransferase system (PTS) [PATH:sen02060]	1
SACE_2064	hypothetical protein	-	1
SACE_2252	prcA - 20S proteasome alpha-subunit	03050 Proteasome [PATH:sen03050]	1
SACE_2299	hypothetical protein	-	1
SACE_2300	hypothetical protein	-	1
SACE_3155	hypothetical protein	-	1
SACE_3184	hypothetical protein	-	1
SACE_3194	ABC-type antimicrobial peptide transport system, ATPase component	-	1
SACE_3721	methyltransferase	-	1
SACE_3722	terpene synthase, metal-binding	-	1
SACE_3794	putative von Willebrand factor, type A	-	1
SACE_3795	probable transcriptional regulator, MoxR family	-	1
SACE_3898	metH - putative 5-methyltetrahydrofolate:homocysteine S-methyltransferase	00270 Cysteine and methionine metabolism [PATH:sen00270]|||00450 Selenocompound metabolism [PATH:sen00450]|||00670 One carbon pool by folate [PATH:sen00670]	1
SACE_4230	probable sapB producing enzyme	-	1
SACE_4231	probable sapB morphogenic peptide precursor	-	1
SACE_4233	ramB - putative ABC transporter	02010 ABC transporters [PATH:sen02010]	1
SACE_4561	FAD dependent oxidoreductase	-	1
SACE_4563	hypothetical protein	00860 Porphyrin and chlorophyll metabolism [PATH:sen00860]	1
SACE_4564	avtA - valine--pyruvate transaminase	00290 Valine, leucine and isoleucine biosynthesis [PATH:sen00290]	1
SACE_4565	ilvB1 - acetolactate synthase	00290 Valine, leucine and isoleucine biosynthesis [PATH:sen00290]|||00650 Butanoate metabolism [PATH:sen00650]|||00660 C5-Branched dibasic acid metabolism [PATH:sen00660]|||00770 Pantothenate and CoA biosynthesis [PATH:sen00770]	1
SACE_4566	hypothetical protein	-	1
SACE_4567	fabH5 - 3-oxoacyl-ACP synthase III	-	1
SACE_4568	hypothetical protein	-	1
SACE_4569	hypothetical protein	-	1
SACE_4570	pksG - hydroxymethylglutaryl-CoA synthase	-	1
SACE_4571	echA7 - enoyl-CoA hydratase_isomerase family protein	-	1
SACE_4572	polyketide biosynthesis enoyl-CoA hydratase	-	1
SACE_4574	pteA1 - modular polyketide synthase	-	1
SACE_4575	pksF - beta-ketoacyl-ACP synthase	-	1
SACE_4576	cupin 2, conserved barrel	-	1
SACE_4786	putative secreted protein	-	1
SACE_4976	hypothetical protein	-	1
SACE_5202	secreted hydrolase	-	1
SACE_5599	conserved hypothetical protein present in several antibiotic biosynthetic clusters	-	1
SACE_5643	lipoprotein	-	1
SACE_5657	hypothetical protein	-	1
SACE_5662	hypothetical protein	-	1
SACE_5741	glutamate synthase, NADH_NADPH, small subunit 1	00250 Alanine, aspartate and glutamate metabolism [PATH:sen00250]|||00910 Nitrogen metabolism [PATH:sen00910]	1
SACE_5888	bifunctional protein secreted sugar binding protein_sugar hydrolase	-	1
SACE_6002	hypothetical protein	-	1
SACE_6196	fixB - electron transfer flavoprotein, alpha subunit	00910 Nitrogen metabolism [PATH:sen00910]	1
SACE_6242	alpha_beta hydrolase fold	-	1
SACE_6439	protein of unknown function UPF0089	-	1
SACE_6719	hypothetical protein	-	1
SACE_6786	PE-PGRS family protein	-	1
SACE_6852	hypothetical protein	-	1
SACE_6967	gpmA - phosphoglycerate mutase	00010 Glycolysis / Gluconeogenesis [PATH:sen00010]|||00260 Glycine, serine and threonine metabolism [PATH:sen00260]|||00680 Methane metabolism [PATH:sen00680]	1
SACE_7009	transcriptional regulator, XRE family	-	1
SACE_0287	starvation-response DNA binding protein	-	2
SACE_0314	pon1 - penicillin binding protein class A	-	2
SACE_0359	pyridoxamine 5'-phosphate oxidase-related, FMN-binding protein	-	2
SACE_0464	int - integrase recombinase	-	2
SACE_0467	hypothetical protein	-	2
SACE_0468	hypothetical protein	-	2
SACE_0469	hypothetical protein	-	2
SACE_0672	conserved protein PRC-barrel domain	-	2
SACE_0700	oxidoreductase, short-chain dehydrogenase_reductase family	-	2
SACE_0770	hypothetical protein	-	2
SACE_0783	hypothetical regulator protein	-	2
SACE_0941	rbsA - ribose transport ATP-binding protein	02010 ABC transporters [PATH:sen02010]	2
SACE_0942	rbsC - ribose ABC transporter, permease protein	02010 ABC transporters [PATH:sen02010]	2
SACE_0944	hypothetical protein	-	2
SACE_1171	sdhB1 - succinate dehydrogenase iron-sulfur protein	00020 Citrate cycle (TCA cycle) [PATH:sen00020]|||00190 Oxidative phosphorylation [PATH:sen00190]|||00623 Toluene degradation [PATH:sen00623]|||00650 Butanoate metabolism [PATH:sen00650]	2
SACE_1218	poxB - pyruvate dehydrogenase	00620 Pyruvate metabolism [PATH:sen00620]	2
SACE_1241	hypothetical protein	-	2
SACE_1263	_2Fe-2S-binding protein	-	2
SACE_1398	sti1 - protease inhibitor precursor	-	2
SACE_1528	hypothetical protein	-	2
SACE_1647	hypothetical protein	-	2
SACE_1722	hypothetical protein	-	2
SACE_1730	lhr - putative ATP-dependent DNA helicase	-	2
SACE_1922	ackA - acetate_propionate kinase	00430 Taurine and hypotaurine metabolism [PATH:sen00430]|||00620 Pyruvate metabolism [PATH:sen00620]|||00640 Propanoate metabolism [PATH:sen00640]|||00680 Methane metabolism [PATH:sen00680]	2
SACE_1948	probable exopolyphosphatase	-	2
SACE_1960	hypothetical protein	-	2
SACE_1962	oxidoreductase	-	2
SACE_2037	radical SAM domain protein	-	2
SACE_2420	thermophile-specific fructose-1,6-bisphosphatase	00010 Glycolysis / Gluconeogenesis [PATH:sen00010]|||00030 Pentose phosphate pathway [PATH:sen00030]|||00051 Fructose and mannose metabolism [PATH:sen00051]|||00680 Methane metabolism [PATH:sen00680]	2
SACE_2421	stress-inducible protein	-	2
SACE_2629	polyketide synthase type I	-	2
SACE_2673	hypothetical protein	-	2
SACE_2707	bifunctional deaminase-reductase-like	-	2
SACE_2709	hypothetical protein	-	2
SACE_2724	hypothetical protein	-	2
SACE_3019	PE-PGRS family protein	-	2
SACE_3058	hypothetical protein	-	2
SACE_3061	NADH ubiquinone oxidoreductase, 20 kDa subunit	00633 Nitrotoluene degradation [PATH:sen00633]	2
SACE_3062	hydrogen:quinone oxidoreductase	00633 Nitrotoluene degradation [PATH:sen00633]	2
SACE_3072	hybG - hydrogenase-2 operon protein	-	2
SACE_3073	hydrogenase expression_formation protein HypD	-	2
SACE_3124	hypothetical protein	-	2
SACE_3417	hydrolase	00330 Arginine and proline metabolism [PATH:sen00330]	2
SACE_3418	aminotransferase class III	00250 Alanine, aspartate and glutamate metabolism [PATH:sen00250]|||00410 beta-Alanine metabolism [PATH:sen00410]|||00640 Propanoate metabolism [PATH:sen00640]|||00650 Butanoate metabolism [PATH:sen00650]	2
SACE_3419	pydB - D-hydantoinase dihydropyrimidinase DHPase	00240 Pyrimidine metabolism [PATH:sen00240]|||00410 beta-Alanine metabolism [PATH:sen00410]|||00770 Pantothenate and CoA biosynthesis [PATH:sen00770]	2
SACE_3420	N5,N10-methylene-tetrahydromethanopterin reductase	-	2
SACE_3455	putative pyridine nucleotide-disulphide oxidoreductase	-	2
SACE_3489	response regulator, two-component system	-	2
SACE_3490	sensor histidine kinase_response regulator	-	2
SACE_3550	secreted protein	-	2
SACE_3561	molybdopterin oxidoreductase Fe4s4 region	00630 Glyoxylate and dicarboxylate metabolism [PATH:sen00630]|||00680 Methane metabolism [PATH:sen00680]	2
SACE_3575	cobQ-2 - cobyric acid synthase	-	2
SACE_3585	N-acyl-D-amino-acid deacylase	-	2
SACE_3590	bacA - undecaprenyl-diphosphatase	00550 Peptidoglycan biosynthesis [PATH:sen00550]	2
SACE_3612	add - adenosine deaminase	00230 Purine metabolism [PATH:sen00230]	2
SACE_3698	modification methylase, HemK family	-	2
SACE_3699	hypothetical protein	-	2
SACE_3713	glyoxalase_bleomycin resistance protein_dioxygenase	-	2
SACE_3714	marR - regulatory protein, MarR	-	2
SACE_3738	hypothetical protein	-	2
SACE_3910	hypothetical protein	-	2
SACE_4355	ArsR-family transcriptional regulator	-	2
SACE_4448	hypothetical protein	-	2
SACE_4456	hypothetical protein	-	2
SACE_4463	hypothetical protein	-	2
SACE_4599	transcriptional regulator, XRE family	-	2
SACE_4621	TetR-family transcriptional regulator	-	2
SACE_5200	lpsA1 - secreted lipase	-	2
SACE_5201	hypothetical protein	-	2
SACE_5395	hypothetical protein	-	2
SACE_5455	cebE - putative sugar binding secreted protein	02010 ABC transporters [PATH:sen02010]	2
SACE_5517	integral membrane protein	-	2
SACE_5532	iterative type I polyketide synthase	-	2
SACE_5747	hypothetical protein	-	2
SACE_5959	hypothetical protein	-	2
SACE_6339	cvnD6 - ATP_GTP-binding protein	-	2
SACE_6374	sti1 - protease inhibitor precursor	-	2
SACE_6433	putative bacteriophage protein	-	2
SACE_6503	putative TetR-family transcriptional regulator	-	2
SACE_6520	hypothetical protein	-	2
SACE_6734	putative allantoicase allantoate amidinohydrolase partial match	00230 Purine metabolism [PATH:sen00230]	2
SACE_6735	transthyretin	00230 Purine metabolism [PATH:sen00230]	2
SACE_6737	pbuX2 - xanthine_uracil permease	-	2
SACE_6740	hypothetical protein	-	2
SACE_6746	hypothetical protein	-	2
SACE_6915	hypothetical protein	-	2
SACE_6958	excisionase_Xis, DNA-binding	-	2
SACE_7037	acdH - acyl-CoA dehydrogenase	-	2
SACE_7052	methionine synthase, vitamin-B12 independent	00270 Cysteine and methionine metabolism [PATH:sen00270]|||00450 Selenocompound metabolism [PATH:sen00450]	2
SACE_7093	hypothetical protein	-	2
SACE_8017	tRNA	00970 Aminoacyl-tRNA biosynthesis [PATH:sen00970]|||03100 Non-coding RNAs	2
SACE_0069	regulator	-	3
SACE_0113	hypothetical protein	-	3
SACE_0149	DoxX	-	3
SACE_0203	probable NADPH:quinone reductase	-	3
SACE_0226	hypothetical protein	-	3
SACE_0327	dnaN - DNA polymerase III beta subunit	00230 Purine metabolism [PATH:sen00230]|||00240 Pyrimidine metabolism [PATH:sen00240]|||03030 DNA replication [PATH:sen03030]|||03430 Mismatch repair [PATH:sen03430]|||03440 Homologous recombination [PATH:sen03440]	3
SACE_0470	hypothetical protein	-	3
SACE_0596	hypothetical protein	-	3
SACE_0630	serC - phosphoserine aminotransferase	00260 Glycine, serine and threonine metabolism [PATH:sen00260]|||00680 Methane metabolism [PATH:sen00680]|||00750 Vitamin B6 metabolism [PATH:sen00750]	3
SACE_0767	hypothetical protein	-	3
SACE_0786	probable transcriptional regulator, TetR family	-	3
SACE_0853	NADH dehydrogenase	00190 Oxidative phosphorylation [PATH:sen00190]	3
SACE_0929	xylB - xylulose kinase	00040 Pentose and glucuronate interconversions [PATH:sen00040]	3
SACE_1066	hypothetical protein	-	3
SACE_1130	hypothetical protein	-	3
SACE_1170	sdhA1 - succinate dehydrogenase flavoprotein subunit	00020 Citrate cycle (TCA cycle) [PATH:sen00020]|||00190 Oxidative phosphorylation [PATH:sen00190]|||00623 Toluene degradation [PATH:sen00623]|||00650 Butanoate metabolism [PATH:sen00650]	3
SACE_1242	cyp25 - cytochrome P450	-	3
SACE_1301	hypothetical protein	-	3
SACE_1397	hypothetical protein	-	3
SACE_1408	AraC family transcriptional regulator	-	3
SACE_1458	echA9 - putative enoyl-CoA hydratase_isomerase	00071 Fatty acid metabolism [PATH:sen00071]|||00280 Valine, leucine and isoleucine degradation [PATH:sen00280]|||00281 Geraniol degradation [PATH:sen00281]|||00310 Lysine degradation [PATH:sen00310]|||00360 Phenylalanine metabolism [PATH:sen00360]|||00362 Benzoate degradation [PATH:sen00362]|||00380 Tryptophan metabolism [PATH:sen00380]|||00410 beta-Alanine metabolism [PATH:sen00410]|||00627 Amin…	3
SACE_1521	hypothetical protein	-	3
SACE_1613	glnA2 - glutamine synthetase	00250 Alanine, aspartate and glutamate metabolism [PATH:sen00250]|||00330 Arginine and proline metabolism [PATH:sen00330]|||00630 Glyoxylate and dicarboxylate metabolism [PATH:sen00630]|||00910 Nitrogen metabolism [PATH:sen00910]|||02020 Two-component system [PATH:sen02020]	3
SACE_1760	SOS-response transcriptional repressor, LexA	-	3
SACE_1883	binding protein_LacI transcriptional regulator	02010 ABC transporters [PATH:sen02010]|||02030 Bacterial chemotaxis	3
SACE_1912	aprA - putative alkaline serine protease	-	3
SACE_1918	two-component system sensor kinase	-	3
SACE_2129	solo B3_4 domain OB-fold DNA_RNA-binding of Phe-aaRS-beta	-	3
SACE_2296	dapE2 - ArgE_DapE_Acy1_Cpg2_yscS family	-	3
SACE_2379	1,3-propanediol dehydrogenase	00561 Glycerolipid metabolism [PATH:sen00561]	3
SACE_2600	hypothetical protein	-	3
SACE_2612	hypothetical protein	-	3
SACE_2613	hypothetical protein	-	3
SACE_2615	iscS - cysteine desulfurase	00730 Thiamine metabolism [PATH:sen00730]|||04122 Sulfur relay system [PATH:sen04122]	3
SACE_2620	StiA protein homolog	-	3
SACE_2625	secreted esterase	-	3
SACE_2626	5-carboxymethyl-2-hydroxymuconate delta-isomerase	00350 Tyrosine metabolism [PATH:sen00350]	3
SACE_2632	ehpF - putative phenazine antibiotic biosynthesis protein	-	3
SACE_2633	conserved hypothetical protein-putative NAD-dependent aldehyde dehydrogenase/putative phenazine antibiotic biosynthesis protein	-	3
SACE_2634	hypothetical protein	-	3
SACE_3070	response regulator receiver protein	-	3
SACE_3168	3-demethylubiquinone-9 3-methyltransferase	-	3
SACE_3697	glyoxalase_bleomycin resistance protein_dioxygenase	-	3
SACE_3819	hypothetical protein	-	3
SACE_4266	transposase	-	3
SACE_4953	IS3 family transposase	-	3
SACE_4954	integrase, catalytic region	-	3
SACE_5170	ansP - L-asparagine permease	-	3
SACE_5288	transcriptional regulator, IclR family	-	3
SACE_5363	hypothetical protein	-	3
SACE_5446	hypothetical protein	-	3
SACE_5448	hypothetical protein	-	3
SACE_5452	bglB2 - beta-glucosidase	00460 Cyanoamino acid metabolism [PATH:sen00460]|||00500 Starch and sucrose metabolism [PATH:sen00500]	3
SACE_5454	multiple sugar transport system permease protein	02010 ABC transporters [PATH:sen02010]	3
SACE_5458	hypothetical protein	-	3
SACE_5512	PE-PGRS family protein	-	3
SACE_5513	hypothetical glycine-rich protein	-	3
SACE_5534	secreted protein	-	3
SACE_5535	putative sporulation and cell division regulator protein	-	3
SACE_5537	acyl-CoA oxidase	00071 Fatty acid metabolism [PATH:sen00071]|||00592 alpha-Linolenic acid metabolism [PATH:sen00592]|||01040 Biosynthesis of unsaturated fatty acids [PATH:sen01040]	3
SACE_5539	probable acyl carrier protein	-	3
SACE_5541	hypothetical protein with pantoate--beta-alanine ligase and Hydroxymethylglutaryl-coenzyme A reductase domains	-	3
SACE_5542	bkdA - putative 3-methyl-2-oxobutanoate dehydrogenase lipoamide E1-alpha chain	00010 Glycolysis / Gluconeogenesis [PATH:sen00010]|||00020 Citrate cycle (TCA cycle) [PATH:sen00020]|||00620 Pyruvate metabolism [PATH:sen00620]|||00650 Butanoate metabolism [PATH:sen00650]	3
SACE_5543	pdhB1 - pyruvate dehydrogenase E1 component beta subunit	00010 Glycolysis / Gluconeogenesis [PATH:sen00010]|||00020 Citrate cycle (TCA cycle) [PATH:sen00020]|||00620 Pyruvate metabolism [PATH:sen00620]|||00650 Butanoate metabolism [PATH:sen00650]	3
SACE_5544	bkdC2 - putative dihydrolipoamide acyltransferase component E2	00010 Glycolysis / Gluconeogenesis [PATH:sen00010]|||00020 Citrate cycle (TCA cycle) [PATH:sen00020]|||00620 Pyruvate metabolism [PATH:sen00620]	3
SACE_5631	hypothetical protein	-	3
SACE_5737	hypothetical protein	-	3
SACE_6023	arsC - arsenate reductase	-	3
SACE_6248	dihydroxyacetone kinase, DhaK subunit	00561 Glycerolipid metabolism [PATH:sen00561]	3
SACE_6336	hypothetical protein	-	3
SACE_6337	cvnB1 - hypothetical protein	-	3
SACE_6338	hypothetical protein	-	3
SACE_6434	putative bacteriophage protein	-	3
SACE_6519	PE-PGRS family protein	-	3
SACE_6578	putative sugar ABC transporter integral membrane protein	-	3
SACE_6580	ABC transporter substrate-binding protein	-	3
SACE_6633	hypothetical protein	-	3
SACE_6777	hypothetical protein	-	3
SACE_7221	hypothetical protein	-	3
SACE_7360	hypothetical protein	-	3
SACE_0057	monooxygenase, FAD-binding	-	4
SACE_0059	transcriptional regulator, IclR family	-	4
SACE_0086	hypothetical protein	-	4
SACE_0094	oxidoreductase, aldo_keto reductase family	-	4
SACE_0155	putative secreted protein	-	4
SACE_0173	putative dioxygenase	-	4
SACE_0179	embC - integral membrane indolylacetylinositol arabinosyltransferase EmbC arabinosylindolylacetylinositol synthase	-	4
SACE_0209	transcriptional regulator, MarR family	-	4
SACE_0322	hypothetical protein	-	4
SACE_0340	possible lyase	-	4
SACE_0430	ABC transporter ATP-binding protein	-	4
SACE_0459	hypothetical protein	-	4
SACE_0471	hypothetical protein	-	4
SACE_0494	gcvH - glycine cleavage system H protein	00630 Glyoxylate and dicarboxylate metabolism [PATH:sen00630]	4
SACE_0775	moeA1 - molybdopterin biosynthesis protein MoeA	-	4
SACE_0903	hypothetical protein	-	4
SACE_0911	DNA ligase I, ATP-dependent dnl1	03410 Base excision repair [PATH:sen03410]|||03420 Nucleotide excision repair [PATH:sen03420]|||03430 Mismatch repair [PATH:sen03430]|||03450 Non-homologous end-joining [PATH:sen03450]	4
SACE_0962	CalU12	-	4
SACE_0987	hypothetical protein	-	4
SACE_0998	probable two-component sensor kinase	-	4
SACE_1007	threonine synthase homolog	00260 Glycine, serine and threonine metabolism [PATH:sen00260]|||00750 Vitamin B6 metabolism [PATH:sen00750]	4
SACE_1153	cyp18 - cytochrome P450 hydroxylase	-	4
SACE_1168	hypothetical protein	-	4
SACE_1169	possible succinate dehydrogenase	-	4
SACE_1227	secreted trypsin-like serine protease	-	4
SACE_1228	hypothetical protein	-	4
SACE_1264	molybdopterin dehydrogenase, FAD-binding protein	-	4
SACE_1422	transcriptional regulator, XRE family	-	4
SACE_1511	hypothetical protein	-	4
SACE_1648	thiamineS protein	-	4
SACE_1719	possible lipoprotein	-	4
SACE_1821	hypothetical protein	-	4
SACE_1935	gcl - putative glyoxylate carboligase	00630 Glyoxylate and dicarboxylate metabolism [PATH:sen00630]	4
SACE_1943	hypothetical protein	-	4
SACE_1993	integral membrane protein	-	4
SACE_2417	universal stress protein	-	4
SACE_2435	UspA domain protein	-	4
SACE_2445	beta-phosphoglucomutase hydrolase	-	4
SACE_2446	UspA domain protein	-	4
SACE_2447	beta-phosphoglucomutase hydrolase	-	4
SACE_2459	phosphoenolpyruvate synthase pyruvate, water dikinase	00620 Pyruvate metabolism [PATH:sen00620]|||00680 Methane metabolism [PATH:sen00680]	4
SACE_2496	transcriptional regulator, MarR family	-	4
SACE_2499	ATP-dependent DNA ligase	03410 Base excision repair [PATH:sen03410]|||03420 Nucleotide excision repair [PATH:sen03420]|||03430 Mismatch repair [PATH:sen03430]|||03450 Non-homologous end-joining [PATH:sen03450]	4
SACE_2517	insertion element transposase	-	4
SACE_2593	glycopeptide antibiotics resistance protein	-	4
SACE_2595	polyketide synthase type I	-	4
SACE_2596	flavin-containing monooxygenase FMO	00930 Caprolactam degradation [PATH:sen00930]	4
SACE_2597	hypothetical protein	-	4
SACE_2601	hypothetical protein	-	4
SACE_2602	SAM-dependent O-methyltransferase	00340 Histidine metabolism [PATH:sen00340]|||00350 Tyrosine metabolism [PATH:sen00350]|||00624 Polycyclic aromatic hydrocarbon degradation [PATH:sen00624]	4
SACE_2622	cytochrome P450 CYP116	00363 Bisphenol degradation [PATH:sen00363]|||00624 Polycyclic aromatic hydrocarbon degradation [PATH:sen00624]|||00627 Aminobenzoate degradation [PATH:sen00627]|||00903 Limonene and pinene degradation [PATH:sen00903]	4
SACE_2627	idiB_2 - isopentenyl-diphosphate delta-isomerase II 2	00900 Terpenoid backbone biosynthesis [PATH:sen00900]	4
SACE_2628	thioesterase involved in non-ribosomal peptide biosynthesis	00061 Fatty acid biosynthesis [PATH:sen00061]	4
SACE_2630	modular polyketide synthase	-	4
SACE_2631	cypA - cytochrome P450-like enzyme	00363 Bisphenol degradation [PATH:sen00363]|||00624 Polycyclic aromatic hydrocarbon degradation [PATH:sen00624]|||00627 Aminobenzoate degradation [PATH:sen00627]|||00903 Limonene and pinene degradation [PATH:sen00903]	4
SACE_2641	pncA - pyrazinamidase or nicotinamidase/pseudogene	-	4
SACE_2693	non-ribosomal peptide synthase	01053 Biosynthesis of siderophore group nonribosomal peptides [PATH:sen01053]	4
SACE_2725	hypothetical protein	-	4
SACE_2745	fadE21 - putative acyl-CoA dehydrogenase	00071 Fatty acid metabolism [PATH:sen00071]|||00280 Valine, leucine and isoleucine degradation [PATH:sen00280]|||00410 beta-Alanine metabolism [PATH:sen00410]|||00640 Propanoate metabolism [PATH:sen00640]	4
SACE_2790	secreted hydrolase	-	4
SACE_2912	integral membrane protein	-	4
SACE_2923	ybiU - hypothetical protein	-	4
SACE_2928	hypothetical protein	-	4
SACE_2929	PE-PGRS family protein	-	4
SACE_3016	SyrP-like protein	-	4
SACE_3051	metallo-beta-lactamase-like protein	-	4
SACE_3052	medium-chain acyl-CoA ligase	-	4
SACE_3053	putative transcriptional regulator	-	4
SACE_3057	pentachlorophenol monooxygenase	00361 Chlorocyclohexane and chlorobenzene degradation [PATH:sen00361]|||00364 Fluorobenzoate degradation [PATH:sen00364]	4
SACE_3064	hypothetical protein	-	4
SACE_3066	hypothetical protein	-	4
SACE_3076	hydrogenase nickel incorporation protein HypB	-	4
SACE_3077	hypF1 - NiFe hydrogenase maturation protein HypF	-	4
SACE_3114	short-chain dehydrogenase_reductase SDR	-	4
SACE_3115	yqhE - 2,5-diketo-D-gluconic acid reductase A	-	4
SACE_3193	ABC-type antimicrobial peptide transporter, permease component	-	4
SACE_3217	methyltransferase	-	4
SACE_3218	predicted acyl-CoA transferase_carnitine dehydratase	-	4
SACE_3219	AMP-dependent synthetase and ligase	-	4
SACE_3332	phosphoesterase, PA-phosphatase related	-	4
SACE_3333	hypothetical protein	-	4
SACE_3449	gluconolactonase precursor	00030 Pentose phosphate pathway [PATH:sen00030]|||00053 Ascorbate and aldarate metabolism [PATH:sen00053]|||00930 Caprolactam degradation [PATH:sen00930]	4
SACE_3466	fabH5 - 3-oxoacyl-ACP synthase III	00061 Fatty acid biosynthesis [PATH:sen00061]	4
SACE_3470	dual specificity protein phosphatase	-	4
SACE_3503	hypothetical protein	-	4
SACE_3538	hypothetical protein	-	4
SACE_3586	lplA - lipoate-protein ligase A	00785 Lipoic acid metabolism [PATH:sen00785]	4
SACE_3720	esterase, PHB depolymerase	-	4
SACE_3817	sugar-binding transcriptional regulator, LacI family	-	4
SACE_3904	yihR - predicted aldose-1-epimerase	00010 Glycolysis / Gluconeogenesis [PATH:sen00010]	4
SACE_3928	cyp51 - cytochrome P450 51	00100 Steroid biosynthesis [PATH:sen00100]	4
SACE_4002	wrbA - trp repressor binding protein	-	4
SACE_4125	fadE1 - acyl-CoA dehydrogenase	00071 Fatty acid metabolism [PATH:sen00071]|||00280 Valine, leucine and isoleucine degradation [PATH:sen00280]|||00410 beta-Alanine metabolism [PATH:sen00410]|||00640 Propanoate metabolism [PATH:sen00640]	4
SACE_4138	type I modular polyketide synthase	-	4
SACE_4164	transcriptional regulator, DeoR family	-	4
SACE_4170	iron-sulfur binding oxidoreductase	-	4
SACE_4202	putative oxidoreductase	00260 Glycine, serine and threonine metabolism [PATH:sen00260]	4
SACE_4255	ABC sugar transporter, permease component	-	4
SACE_4264	hypothetical protein	-	4
SACE_4314	metal-dependent hydrolase	-	4
SACE_4317	acetyltransferase	-	4
SACE_4322	hypothetical protein	-	4
SACE_4323	oxidoreductase, short-chain dehydrogenase_reductase family	-	4
SACE_4325	radical SAM	-	4
SACE_4330	hopD - putative squalene_phytoene synthase	00906 Carotenoid biosynthesis [PATH:sen00906]	4
SACE_4406	hypothetical protein	-	4
SACE_4407	hypothetical membrane spanning protein	-	4
SACE_4444	hypothetical protein	-	4
SACE_4483	hypothetical protein	-	4
SACE_4511	fprC - ferredoxin reductase	00071 Fatty acid metabolism [PATH:sen00071]|||00360 Phenylalanine metabolism [PATH:sen00360]|||00361 Chlorocyclohexane and chlorobenzene degradation [PATH:sen00361]|||00362 Benzoate degradation [PATH:sen00362]|||00621 Dioxin degradation [PATH:sen00621]|||00622 Xylene degradation [PATH:sen00622]|||00623 Toluene degradation [PATH:sen00623]|||00625 Chloroalkane and chloroalkene degradation [PATH:sen…	4
SACE_4518	hypothetical protein	-	4
SACE_4629	hypothetical protein	-	4
SACE_4721	hypothetical protein	-	4
SACE_4759	regulatory protein	-	4
SACE_4776	sigma factor, sigma 70 type, group 4 ECF	-	4
SACE_4841	mandelate racemase_muconate lactonizing enzyme	00053 Ascorbate and aldarate metabolism [PATH:sen00053]	4
SACE_4952	hypothetical protein	-	4
SACE_5017	acdA - acyl-CoA dehydrogenase	00071 Fatty acid metabolism [PATH:sen00071]|||00280 Valine, leucine and isoleucine degradation [PATH:sen00280]|||00410 beta-Alanine metabolism [PATH:sen00410]|||00640 Propanoate metabolism [PATH:sen00640]	4
SACE_5147	embC - arabinosyl transferase	-	4
SACE_5208	embC - arabinosyl transferase	-	4
SACE_5246	hypothetical protein	-	4
SACE_5287	chiC - glycosyl hydrolase, family 18	00520 Amino sugar and nucleotide sugar metabolism [PATH:sen00520]	4
SACE_5289	dimethylallyltranstransferase _ geranyltranstransferase _ geranylgeranyl pyrophosphate synthetase	00900 Terpenoid backbone biosynthesis [PATH:sen00900]	4
SACE_5418	hypothetical protein	-	4
SACE_5451	ansP, yncF - L-asparagine permease	-	4
SACE_5453	lacG - ABC transporter sugar permease	02010 ABC transporters [PATH:sen02010]	4
SACE_5457	putative sporulation protein partial match	-	4
SACE_5459	hypothetical protein	-	4
SACE_5460	hypothetical protein	-	4
SACE_5461	cyp2 - cytochrome P450	-	4
SACE_5480	hypothetical protein	-	4
SACE_5481	hypothetical protein	-	4
SACE_5516	hypothetical protein	-	4
SACE_5518	ATP_GTP binding protein	-	4
SACE_5519	serine protease membrane protein	-	4
SACE_5521	RNA polymerase, sigma-24 subunit, ECF subfamily	-	4
SACE_5523	hypothetical protein	-	4
SACE_5526	transposase	-	4
SACE_5527	putative transposase (fragment)	-	4
SACE_5533	hypothetical protein	-	4
SACE_5538	fabF - 3-oxoacyl-acyl-carrier-protein synthase	00061 Fatty acid biosynthesis [PATH:sen00061]|||00780 Biotin metabolism [PATH:sen00780]	4
SACE_5540	3-oxoacyl-acyl-carrier-protein synthase III	00061 Fatty acid biosynthesis [PATH:sen00061]	4
SACE_5562	pimH - integral membrane efflux protein	-	4
SACE_5667	AsnC-family transcriptional regulator	-	4
SACE_5728	protein kinase_transcriptional regulator, LuxR family	-	4
SACE_5837	oxidoreductase, short chain dehydrogenase_reductase family	-	4
SACE_5894	hypothetical protein	-	4
SACE_6024	ogt - methylated-DNA--protein-cysteine methyltransferase	-	4
SACE_6032	glyoxalase_bleomycin resistance protein_dioxygenase	-	4
SACE_6176	acetyltransferase	-	4
SACE_6220	hypothetical protein	-	4
SACE_6268	putative amino acid ABC transporter permease protein	-	4
SACE_6320	hypothetical protein	-	4
SACE_6325	hypothetical protein	-	4
SACE_6411	amino acid ABC transporter, permease protein	02010 ABC transporters [PATH:sen02010]	4
SACE_6558	chitinase II	00520 Amino sugar and nucleotide sugar metabolism [PATH:sen00520]	4
SACE_6660	dnaE2 - DNA polymerase III, alpha subunit, putative	-	4
SACE_6662	hypothetical protein	-	4
SACE_6667	surface protein	-	4
SACE_6698	LacI-family transcriptional regulator	-	4
SACE_6979	hypothetical protein	-	4
SACE_6986	YbaK_prolyl-tRNA synthetase associated region	-	4
SACE_7007	metal dependent phosphohydrolase	-	4
SACE_7053	hypothetical protein	-	4
SACE_7080	hypothetical protein	-	4
SACE_7137	diguanylate cyclase_phosphodiesterase GGDEF & EAL domains with PAS_PAC sensor_s	-	4
SACE_7211	lipoprotein	-	4
SACE_7231	hypothetical protein	-	4
SACE_7258	UspA domain protein	-	4
SACE_7363	hypothetical protein	-	4
SACE_0123	rhodanese-like	-	5
SACE_0151	phage tail assembly-like protein	-	5
SACE_0278	hypothetical protein	-	5
SACE_0282	lysC, ask - aspartate kinase	00260 Glycine, serine and threonine metabolism [PATH:sen00260]|||00270 Cysteine and methionine metabolism [PATH:sen00270]|||00300 Lysine biosynthesis [PATH:sen00300]	5
SACE_0442	HAD-superfamily hydrolase subfamily IA, variant 3	-	5
SACE_0558	cvnB7 - hypothetical protein	-	5
SACE_0668	hypothetical protein	-	5
SACE_0692	cvnC6 - hypothetical protein	-	5
SACE_0717	NDP-4-keto-6-deoxy-glucose 2,3-dehydratase	-	5
SACE_0726	glycosyl transferase, NDP-D-desosamine : 3-L-mycarosyl erythronolide B	00522 Biosynthesis of 12-, 14- and 16-membered macrolides [PATH:sen00522]|||01052 Type I polyketide structures [PATH:sen01052]	5
SACE_0822	pobA - 4-hydroxybenzoate hydroxylase	00362 Benzoate degradation [PATH:sen00362]	5
SACE_0830	PE_PGRS family protein	-	5
SACE_0831	hypothetical protein	-	5
SACE_0854	hypothetical protein	-	5
SACE_0931	secreted trypsin-like serine protease	-	5
SACE_1013	dapD - 2,3,4,5-tetrahydropyridine-2,6-dicarboxylate N-succinyltransferase	00300 Lysine biosynthesis [PATH:sen00300]	5
SACE_1133	DNA hydrolase with MutT domain	-	5
SACE_1150	cvnB11 - hypothetical protein	-	5
SACE_1151	cvnC9 - hypothetical protein	-	5
SACE_1152	cvnD10 - ATP_GTP binding protein	-	5
SACE_1345	hypothetical protein	-	5
SACE_1346	hypothetical protein	-	5
SACE_1368	integral membrane transporter	-	5
SACE_1486	hypothetical protein	-	5
SACE_1519	hypothetical protein	-	5
SACE_1523	fabF - 3-oxoacyl-acyl-carrier-protein synthase	00061 Fatty acid biosynthesis [PATH:sen00061]|||00780 Biotin metabolism [PATH:sen00780]	5
SACE_1526	fabD - acyl-carrier protein S-malonyltransferase	00061 Fatty acid biosynthesis [PATH:sen00061]	5
SACE_1562	endonuclease	-	5
SACE_1564	ATPase	-	5
SACE_1622	transcriptional regulator, IclR family_regucalcin	-	5
SACE_1699	hypothetical protein	-	5
SACE_1749	hypothetical protein	-	5
SACE_1765	erythromycin esterase	-	5
SACE_1842	acetyltransferase	-	5
SACE_1845	msrB - peptide methionine sulfoxide reductase	-	5
SACE_1861	putative ATP-dependent DNA ligase	03410 Base excision repair [PATH:sen03410]|||03420 Nucleotide excision repair [PATH:sen03420]|||03430 Mismatch repair [PATH:sen03430]|||03450 Non-homologous end-joining [PATH:sen03450]	5
SACE_1987	amino acid permease-associated region	-	5
SACE_2002	hypothetical protein	-	5
SACE_2303	hypothetical protein	-	5
SACE_2545	WD-40 repeat protein	-	5
SACE_2573	hypothetical protein	-	5
SACE_2930	hypothetical protein	-	5
SACE_2931	hypothetical protein	-	5
SACE_2932	hypothetical protein	-	5
SACE_3111	dnaK - heat shock protein HSP70	-	5
SACE_3158	carnitine O-acetyltransferase	-	5
SACE_3183	probable glycerol-3-phosphate cytidyltransferase	00564 Glycerophospholipid metabolism [PATH:sen00564]	5
SACE_3239	slpD - proteinase secreted protein	-	5
SACE_3260	hypothetical protein	-	5
SACE_3303	aldo_keto reductase	00750 Vitamin B6 metabolism [PATH:sen00750]	5
SACE_3404	serine_threonine dehydratase	00260 Glycine, serine and threonine metabolism [PATH:sen00260]|||00290 Valine, leucine and isoleucine biosynthesis [PATH:sen00290]	5
SACE_3501	pat - acetyltransferase	-	5
SACE_3537	protease	-	5
SACE_3723	cyclic nucleotide-binding domain cNMP-BD protein	-	5
SACE_3793	von Willebrand factor, type A	-	5
SACE_3973	hypothetical protein	-	5
SACE_4090	alpha-ketoglutarate transporter, MFS superfamily	-	5
SACE_4178	hypothetical protein	-	5
SACE_4241	hypothetical protein	-	5
SACE_4294	bam - amidase	00330 Arginine and proline metabolism [PATH:sen00330]|||00360 Phenylalanine metabolism [PATH:sen00360]|||00380 Tryptophan metabolism [PATH:sen00380]|||00627 Aminobenzoate degradation [PATH:sen00627]|||00643 Styrene degradation [PATH:sen00643]	5
SACE_4583	alpha-ketoglutarate transporter, MFS superfamily	-	5
SACE_4589	fadE3_2 - acyl-CoA dehydrogenase	00281 Geraniol degradation [PATH:sen00281]	5
SACE_5128	pglZ - bacteriophage phiC31 resistance gene PglZ	-	5
SACE_5129	pglY - bacteriophage phiC31 resistance gene PglY	-	5
SACE_5311	hypothetical protein	-	5
SACE_5338	small-conductance mechanosensitive channel protein	-	5
SACE_5417	Smr protein_MutS2	-	5
SACE_5644	secreted protein	-	5
SACE_5645	excisionase_Xis, DNA-binding	-	5
SACE_5649	two component signal transduction response regulator	-	5
SACE_5651	probable oxidoreductase protein, aldo-keto aldolase family	-	5
SACE_5674	pyruvate dehydrogenase complex dihydrolipoamide acetyltransferase	00010 Glycolysis / Gluconeogenesis [PATH:sen00010]|||00020 Citrate cycle (TCA cycle) [PATH:sen00020]|||00620 Pyruvate metabolism [PATH:sen00620]	5
SACE_5675	dehydrogenase complex, E1 component, beta subunit	00010 Glycolysis / Gluconeogenesis [PATH:sen00010]|||00020 Citrate cycle (TCA cycle) [PATH:sen00020]|||00620 Pyruvate metabolism [PATH:sen00620]|||00650 Butanoate metabolism [PATH:sen00650]	5
SACE_5825	cysteine desulfurase	-	5
SACE_5964	cob_I_yrinic acid a,c-diamide adenosyltransferase	00860 Porphyrin and chlorophyll metabolism [PATH:sen00860]	5
SACE_6004	hypothetical protein	-	5
SACE_6082	PE-PGRS family protein	-	5
SACE_6135	hypothetical protein	-	5
SACE_6140	ppk - polyphosphate kinase	00190 Oxidative phosphorylation [PATH:sen00190]|||03018 RNA degradation [PATH:sen03018]	5
SACE_6208	ABC transporter, ATP-binding component	02010 ABC transporters [PATH:sen02010]	5
SACE_6227	manA - mannose-6-phosphate isomerase, class I	00051 Fructose and mannose metabolism [PATH:sen00051]|||00520 Amino sugar and nucleotide sugar metabolism [PATH:sen00520]	5
SACE_6243	conserved hypothetical protein	-	5
SACE_6250	hypothetical protein	-	5
SACE_6357	hypothetical protein	-	5
SACE_6480	aveBII - dTDP-glucose 4,6-dehydratase	00521 Streptomycin biosynthesis [PATH:sen00521]|||00523 Polyketide sugar unit biosynthesis [PATH:sen00523]|||01055 Biosynthesis of vancomycin group antibiotics	5
SACE_6506	serine protease precursor	-	5
SACE_6536	hypothetical protein	-	5
SACE_6595	ssp - secreted subtilisin-like protease	-	5
SACE_6620	6-phosphogluconate dehydrogenase, NAD-binding	-	5
SACE_6638	hypothetical protein	-	5
SACE_6639	hypothetical protein	-	5
SACE_6640	TetR-family transcriptional regulator	-	5
SACE_6794	mycP1 - putative serine protease	-	5
SACE_6798	hypothetical protein	-	5
SACE_6912	metallopeptidase	-	5
SACE_6983	putative transcriptional regulator	-	5
SACE_7255	nos - nitric oxide synthase oxygenase	00330 Arginine and proline metabolism [PATH:sen00330]	5
SACE_0033	hypothetical protein	-	6
SACE_0433	plant-type carbonic anhydrase	00910 Nitrogen metabolism [PATH:sen00910]	6
SACE_0714	eryBVII - dTDP-4-deoxyglucose 3,5-epimerase	00521 Streptomycin biosynthesis [PATH:sen00521]|||00523 Polyketide sugar unit biosynthesis [PATH:sen00523]	6
SACE_0719	6-DEB TDP-mycarosyl glycosyltransferase	00522 Biosynthesis of 12-, 14- and 16-membered macrolides [PATH:sen00522]|||01052 Type I polyketide structures [PATH:sen01052]	6
SACE_0909	possible N-acetylglucosaminylphosphatidylinositol deacetylase	-	6
SACE_1243	rppA - putative type III polyketide synthase	-	6
SACE_1809	nucleic acid binding, OB-fold, tRNA_helicase-type	-	6
SACE_2093	putative lysophospholipase	-	6
SACE_2095	hypothetical protein	-	6
SACE_2144	pgk - phosphoglycerate kinase	00010 Glycolysis / Gluconeogenesis [PATH:sen00010]	6
SACE_2188	transcriptional regulator	-	6
SACE_2290	hypothetical protein	-	6
SACE_5444	glucose-methanol-choline oxidoreductase	00260 Glycine, serine and threonine metabolism [PATH:sen00260]	6
SACE_5510	hypothetical protein	-	6
SACE_5511	hypothetical protein	-	6
SACE_5546	putative membrane protein	-	6
SACE_5571	glycosyl transferase, group 1	-	6
SACE_5676	pyruvate dehydrogenase lipoamide	00010 Glycolysis / Gluconeogenesis [PATH:sen00010]|||00020 Citrate cycle (TCA cycle) [PATH:sen00020]|||00620 Pyruvate metabolism [PATH:sen00620]|||00650 Butanoate metabolism [PATH:sen00650]	6
SACE_5738	hypothetical protein	-	6
SACE_5814	cypA - cytochrome P450-like enzyme	00363 Bisphenol degradation [PATH:sen00363]|||00624 Polycyclic aromatic hydrocarbon degradation [PATH:sen00624]|||00627 Aminobenzoate degradation [PATH:sen00627]|||00903 Limonene and pinene degradation [PATH:sen00903]	6
SACE_6197	fixA - electron transfer flavoprotein, beta subunit	00910 Nitrogen metabolism [PATH:sen00910]	6
SACE_6409	putative ABC transport system substrate binding protein	02010 ABC transporters [PATH:sen02010]	6
SACE_6583	probable succinate dehydrogenase hydrophobic membrane anchor protein	00020 Citrate cycle (TCA cycle) [PATH:sen00020]|||00190 Oxidative phosphorylation [PATH:sen00190]|||00623 Toluene degradation [PATH:sen00623]|||00650 Butanoate metabolism [PATH:sen00650]	6
SACE_6584	sdhA - succinate dehydrogenase flavoprotein subunit	00020 Citrate cycle (TCA cycle) [PATH:sen00020]|||00190 Oxidative phosphorylation [PATH:sen00190]|||00623 Toluene degradation [PATH:sen00623]|||00650 Butanoate metabolism [PATH:sen00650]	6
SACE_6783	hypothetical protein	-	6
SACE_6787	hypothetical protein	-	6
SACE_7180	fba, fda - fructose-bisphosphate aldolase	00010 Glycolysis / Gluconeogenesis [PATH:sen00010]|||00030 Pentose phosphate pathway [PATH:sen00030]|||00051 Fructose and mannose metabolism [PATH:sen00051]|||00680 Methane metabolism [PATH:sen00680]	6
SACE_7242	fadE5 - acyl-CoA dehydrogenase	00281 Geraniol degradation [PATH:sen00281]	6
SACE_7275	hypothetical protein	-	6
